# Supplementary material for: Genetic Analysis with the Immunochip Platform in Behçet Disease. Identification of Residues Associated in the HLA Class I Region and New Susceptibility Loci
Source: PLoS One. 2016 Aug 22;11(8):e0161305. doi: 10.1371/journal.pone.0161305 (PMC4993481; doi:10.1371/journal.pone.0161305)
Supplement: S1 Table — (XLS) [file pone.0161305.s004.xls]

## Sheet: Table_S01
S1 Table. HLA variations analysed in this study after imputation.
Variation ID	Variation type	Position in Chr 6 (GRCh36)	Alleles*
rs969931	Polymorphic Nucleotide	29602876	C/A		Marker Nomenclature:
rs2745406	Polymorphic Nucleotide	29604062	C/T		*For binary encodings, P = Present, A = Absent.
rs6939431	Polymorphic Nucleotide	29604199	A/G		1. Classical HLA alleles: HLA_[GENE]_[ALLELE].
rs1233427	Polymorphic Nucleotide	29604643	A/G		2. HLA Amino Acids: AA_[GENE]_[AMINO ACID POSITION (center of codon)]_[GENETIC POSITION]_[ALLELE].
rs1233426	Polymorphic Nucleotide	29606081	A/G		3. HLA intragenic SNPS: SNP_[GENE]_[POSITION]_[ALLELE]
rs1233425	Polymorphic Nucleotide	29606476	G/C		4. Insertions / deletions: [VARIANT]_[GENE]_[POSITION]_[INSERTION/x=DELETION]
rs362546	Polymorphic Nucleotide	29607395	G/A
rs909968	Polymorphic Nucleotide	29607484	A/G
rs909967	Polymorphic Nucleotide	29607516	G/A
rs886381	Polymorphic Nucleotide	29608204	A/G
rs9968	Polymorphic Nucleotide	29609016	C/G
rs16895022	Polymorphic Nucleotide	29609199	A/G
rs1233421	Polymorphic Nucleotide	29609493	T/G
rs1233420	Polymorphic Nucleotide	29611302	C/T
rs6930217	Polymorphic Nucleotide	29611761	C/T
rs419957	Polymorphic Nucleotide	29613748	G/C
rs3025672	Polymorphic Nucleotide	29614014	T/C
rs414282	Polymorphic Nucleotide	29614239	G/A
rs3025670	Polymorphic Nucleotide	29614270	C/T
rs362514	Polymorphic Nucleotide	29615289	A/G
rs446198	Polymorphic Nucleotide	29615405	A/G
rs6931702	Polymorphic Nucleotide	29615550	A/G
rs362540	Polymorphic Nucleotide	29618304	T/C
rs362538	Polymorphic Nucleotide	29618609	G/C
rs1233417	Polymorphic Nucleotide	29619829	G/A
rs426595	Polymorphic Nucleotide	29620461	T/C
rs407161	Polymorphic Nucleotide	29621786	G/A
rs398616	Polymorphic Nucleotide	29622209	A/G
rs3094575	Polymorphic Nucleotide	29623781	T/C
rs3094576	Polymorphic Nucleotide	29624221	A/C
rs376681	Polymorphic Nucleotide	29625072	C/T
rs365488	Polymorphic Nucleotide	29625937	C/T
rs2745411	Polymorphic Nucleotide	29626421	A/G
rs417374	Polymorphic Nucleotide	29626451	A/G
rs6902738	Polymorphic Nucleotide	29626458	C/T
rs9368606	Polymorphic Nucleotide	29626644	C/A
rs17351888	Polymorphic Nucleotide	29627152	C/T
rs453658	Polymorphic Nucleotide	29627827	C/T
rs8337	Polymorphic Nucleotide	29631655	G/C
rs2076485	Polymorphic Nucleotide	29631931	C/T
rs404240	Polymorphic Nucleotide	29631936	C/T
rs2534790	Polymorphic Nucleotide	29632147	A/C
rs362536	Polymorphic Nucleotide	29634919	A/G
rs362535	Polymorphic Nucleotide	29635600	G/A
rs362513	Polymorphic Nucleotide	29636297	C/T
rs362533	Polymorphic Nucleotide	29636876	G/C
rs995185	Polymorphic Nucleotide	29637116	A/T
rs1233405	Polymorphic Nucleotide	29637733	T/C
rs362531	Polymorphic Nucleotide	29638434	T/C
rs362512	Polymorphic Nucleotide	29638607	T/C
rs362511	Polymorphic Nucleotide	29638829	C/T
rs362529	Polymorphic Nucleotide	29638847	A/G
rs362527	Polymorphic Nucleotide	29639797	C/T
rs2523447	Polymorphic Nucleotide	29640718	A/G
rs388234	Polymorphic Nucleotide	29641274	G/A
rs3094577	Polymorphic Nucleotide	29641849	A/G
rs12525160	Polymorphic Nucleotide	29643196	A/G
rs1235162	Polymorphic Nucleotide	29645203	C/T
rs1233400	Polymorphic Nucleotide	29645954	T/C
rs1003582	Polymorphic Nucleotide	29646382	G/C
rs1233399	Polymorphic Nucleotide	29647461	T/C
rs3025651	Polymorphic Nucleotide	29647893	C/A
rs1003581	Polymorphic Nucleotide	29648183	T/C
rs982558	Polymorphic Nucleotide	29648501	T/C
rs3025650	Polymorphic Nucleotide	29650926	G/A
rs362525	Polymorphic Nucleotide	29651625	C/A
rs12528017	Polymorphic Nucleotide	29652530	C/A
rs3117073	Polymorphic Nucleotide	29652804	G/A
rs362522	Polymorphic Nucleotide	29653187	A/G
rs1233397	Polymorphic Nucleotide	29653694	C/T
rs1233396	Polymorphic Nucleotide	29654778	T/C
rs926552	Polymorphic Nucleotide	29656068	T/C
rs6936331	Polymorphic Nucleotide	29656754	T/C
rs1233394	Polymorphic Nucleotide	29657240	T/G
rs12530421	Polymorphic Nucleotide	29657422	C/A
rs1233393	Polymorphic Nucleotide	29657632	C/G
rs1233391	Polymorphic Nucleotide	29658597	G/A
rs1233390	Polymorphic Nucleotide	29659840	T/C
rs1233389	Polymorphic Nucleotide	29660462	A/C
rs1233388	Polymorphic Nucleotide	29661706	C/T
rs362521	Polymorphic Nucleotide	29664738	A/G
rs1233386	Polymorphic Nucleotide	29666169	A/G
rs362520	Polymorphic Nucleotide	29666343	C/T
rs1233384	Polymorphic Nucleotide	29667274	A/G
rs17508548	Polymorphic Nucleotide	29671046	G/T
rs9468559	Polymorphic Nucleotide	29673266	C/A
rs3095273	Polymorphic Nucleotide	29674348	T/C
rs3025646	Polymorphic Nucleotide	29674821	G/A
rs362518	Polymorphic Nucleotide	29675617	G/A
rs362517	Polymorphic Nucleotide	29677024	T/C
rs3025643	Polymorphic Nucleotide	29677934	T/C
rs3025642	Polymorphic Nucleotide	29678295	T/C
rs3025640	Polymorphic Nucleotide	29678644	A/G
rs2267633	Polymorphic Nucleotide	29678820	G/A
rs10946999	Polymorphic Nucleotide	29679588	T/G
rs740884	Polymorphic Nucleotide	29682610	T/C
rs29261	Polymorphic Nucleotide	29684177	C/T
rs29230	Polymorphic Nucleotide	29684372	C/T
rs29262	Polymorphic Nucleotide	29684571	C/T
rs29258	Polymorphic Nucleotide	29685596	A/G
rs29257	Polymorphic Nucleotide	29686009	C/T
rs29255	Polymorphic Nucleotide	29687523	G/T
rs29253	Polymorphic Nucleotide	29688415	C/T
rs29227	Polymorphic Nucleotide	29688567	A/C
rs2267634	Polymorphic Nucleotide	29690191	C/G
rs3025632	Polymorphic Nucleotide	29690279	A/G
rs16867690	Polymorphic Nucleotide	29693362	T/C
rs6919973	Polymorphic Nucleotide	29695853	T/C
rs29223	Polymorphic Nucleotide	29696523	G/T
rs29221	Polymorphic Nucleotide	29697103	C/G
rs29220	Polymorphic Nucleotide	29697645	C/G
rs3828923	Polymorphic Nucleotide	29698694	A/G
rs2267635	Polymorphic Nucleotide	29700410	C/T
rs715044	Polymorphic Nucleotide	29701767	A/C
rs2021749	Polymorphic Nucleotide	29706098	T/C
rs29243	Polymorphic Nucleotide	29707081	T/C
rs29218	Polymorphic Nucleotide	29715408	C/T
rs29240	Polymorphic Nucleotide	29715455	C/T
rs3025623	Polymorphic Nucleotide	29715726	T/C
rs1233374	Polymorphic Nucleotide	29716673	G/A
rs29273	Polymorphic Nucleotide	29718968	G/C
rs29233	Polymorphic Nucleotide	29719208	G/C
rs29232	Polymorphic Nucleotide	29719410	A/G
rs3131854	Polymorphic Nucleotide	29719864	A/G
rs16895214	Polymorphic Nucleotide	29723772	G/T
rs3129073	Polymorphic Nucleotide	29723801	C/T
rs439812	Polymorphic Nucleotide	29724586	G/A
rs29270	Polymorphic Nucleotide	29725379	G/A
rs29269	Polymorphic Nucleotide	29725726	A/G
rs29272	Polymorphic Nucleotide	29726345	A/C
rs29231	Polymorphic Nucleotide	29726504	A/G
rs29254	Polymorphic Nucleotide	29731573	G/A
rs29228	Polymorphic Nucleotide	29731718	T/C
rs29234	Polymorphic Nucleotide	29732091	G/T
rs3130250	Polymorphic Nucleotide	29732980	A/G
rs2252711	Polymorphic Nucleotide	29734300	C/T
rs9257932	Polymorphic Nucleotide	29734355	C/T
rs3135050	Polymorphic Nucleotide	29736416	T/C
rs2535260	Polymorphic Nucleotide	29736862	C/G
rs3117286	Polymorphic Nucleotide	29737753	C/T
rs2535255	Polymorphic Nucleotide	29739669	T/C
rs3130252	Polymorphic Nucleotide	29739723	C/T
rs2256266	Polymorphic Nucleotide	29740297	T/C
rs6905408	Polymorphic Nucleotide	29741754	T/C
rs2857766	Polymorphic Nucleotide	29741982	C/G
rs3130253	Polymorphic Nucleotide	29741991	A/G
rs2857767	Polymorphic Nucleotide	29742247	G/C
rs2857770	Polymorphic Nucleotide	29742695	T/C
rs17184514	Polymorphic Nucleotide	29743389	G/T
rs926827	Polymorphic Nucleotide	29743496	T/C
rs2071653	Polymorphic Nucleotide	29743907	T/C
rs9257936	Polymorphic Nucleotide	29747755	T/C
rs2535241	Polymorphic Nucleotide	29748764	T/A
rs2747419	Polymorphic Nucleotide	29750173	T/G
rs375984	Polymorphic Nucleotide	29752481	T/C
rs2535238	Polymorphic Nucleotide	29753017	T/G
rs2747421	Polymorphic Nucleotide	29753097	C/G
rs387603	Polymorphic Nucleotide	29753557	A/C
rs396660	Polymorphic Nucleotide	29754144	T/C
rs445150	Polymorphic Nucleotide	29754858	C/T
rs3870968	Polymorphic Nucleotide	29755128	A/C
rs3129054	Polymorphic Nucleotide	29757035	A/G
rs9500954	Polymorphic Nucleotide	29757154	G/A
rs3129051	Polymorphic Nucleotide	29758101	T/A
rs423281	Polymorphic Nucleotide	29759511	A/G
rs385743	Polymorphic Nucleotide	29759642	T/C
rs2535236	Polymorphic Nucleotide	29759664	A/G
rs2747437	Polymorphic Nucleotide	29760135	T/G
rs3117292	Polymorphic Nucleotide	29760178	G/A
rs3129045	Polymorphic Nucleotide	29760555	T/G
rs2747442	Polymorphic Nucleotide	29761165	G/A
rs2747444	Polymorphic Nucleotide	29761271	G/T
rs3117294	Polymorphic Nucleotide	29761308	G/T
rs3117299	Polymorphic Nucleotide	29761936	C/A
rs3095286	Polymorphic Nucleotide	29761943	A/G
rs3117301	Polymorphic Nucleotide	29762679	T/C
rs2747453	Polymorphic Nucleotide	29762922	C/T
rs2747454	Polymorphic Nucleotide	29763092	A/G
rs2747457	Polymorphic Nucleotide	29764396	G/T
rs2894113	Polymorphic Nucleotide	29769435	A/T
rs3094736	Polymorphic Nucleotide	29770353	A/T
rs3129029	Polymorphic Nucleotide	29770422	C/A
rs3131888	Polymorphic Nucleotide	29771868	G/A
rs3129090	Polymorphic Nucleotide	29772110	A/G
rs3131886	Polymorphic Nucleotide	29772431	A/G
rs3131875	Polymorphic Nucleotide	29774090	G/A
rs3116803	Polymorphic Nucleotide	29775851	C/T
rs3116802	Polymorphic Nucleotide	29775869	C/T
rs3129070	Polymorphic Nucleotide	29776055	A/G
rs9258102	Polymorphic Nucleotide	29776892	C/T
rs6911622	Polymorphic Nucleotide	29777730	T/C
rs2107203	Polymorphic Nucleotide	29777809	T/C
rs6456993	Polymorphic Nucleotide	29778515	A/G
rs9258117	Polymorphic Nucleotide	29779074	T/C
rs9258122	Polymorphic Nucleotide	29779719	A/G
rs3131865	Polymorphic Nucleotide	29780144	G/C
rs3131863	Polymorphic Nucleotide	29781462	C/T
rs11962017	Polymorphic Nucleotide	29781979	A/G
rs3094724	Polymorphic Nucleotide	29782274	C/T
rs12663603	Polymorphic Nucleotide	29782408	G/A
rs1476573	Polymorphic Nucleotide	29782627	T/C
rs1476572	Polymorphic Nucleotide	29782720	C/A
rs7762253	Polymorphic Nucleotide	29784802	C/T
rs3871467	Polymorphic Nucleotide	29785228	C/T
rs1610742	Polymorphic Nucleotide	29785931	G/A
rs1610594	Polymorphic Nucleotide	29787026	G/A
rs7741807	Polymorphic Nucleotide	29788636	C/G
rs1610597	Polymorphic Nucleotide	29789679	A/G
rs1632964	Polymorphic Nucleotide	29790218	A/G
rs2524272	Polymorphic Nucleotide	29790379	C/T
rs1627567	Polymorphic Nucleotide	29790845	T/A
rs2735062	Polymorphic Nucleotide	29790868	A/G
rs1632962	Polymorphic Nucleotide	29791787	T/C
rs2517912	Polymorphic Nucleotide	29791923	G/A
rs2517911	Polymorphic Nucleotide	29792613	G/A
rs7759272	Polymorphic Nucleotide	29792973	C/T
rs3757324	Polymorphic Nucleotide	29797106	T/G
rs3998799	Polymorphic Nucleotide	29798673	G/C
rs1362126	Polymorphic Nucleotide	29798998	T/C
rs1736926	Polymorphic Nucleotide	29800541	T/C
rs2076177	Polymorphic Nucleotide	29801092	A/G
rs2235383	Polymorphic Nucleotide	29801478	C/T
rs1736922	Polymorphic Nucleotide	29801948	A/G
rs1628578	Polymorphic Nucleotide	29803481	G/T
rs9258187	Polymorphic Nucleotide	29803579	G/T
rs2272874	Polymorphic Nucleotide	29804224	G/A
rs1611350	Polymorphic Nucleotide	29806800	C/T
rs3909134	Polymorphic Nucleotide	29807232	C/T
rs6910733	Polymorphic Nucleotide	29807364	G/A
rs2743922	Polymorphic Nucleotide	29807692	A/C
rs2523400	Polymorphic Nucleotide	29807763	G/A
rs2523399	Polymorphic Nucleotide	29808058	G/A
rs1610601	Polymorphic Nucleotide	29808162	T/G
rs2735054	Polymorphic Nucleotide	29808594	C/T
rs2735052	Polymorphic Nucleotide	29809543	C/T
rs7755571	Polymorphic Nucleotide	29809922	C/T
rs1610602	Polymorphic Nucleotide	29810040	T/G
rs2844833	Polymorphic Nucleotide	29810185	C/G
rs2523395	Polymorphic Nucleotide	29810489	C/T
rs2394159	Polymorphic Nucleotide	29810658	G/A
rs2394160	Polymorphic Nucleotide	29811241	A/G
rs1736915	Polymorphic Nucleotide	29812295	T/C
rs1736913	Polymorphic Nucleotide	29812379	A/G
rs9258208	Polymorphic Nucleotide	29812524	T/C
rs7751815	Polymorphic Nucleotide	29813063	T/C
rs2523393	Polymorphic Nucleotide	29813638	T/C
rs2735051	Polymorphic Nucleotide	29813667	T/C
rs1736911	Polymorphic Nucleotide	29813751	A/G
rs9258213	Polymorphic Nucleotide	29814670	C/T
rs929160	Polymorphic Nucleotide	29814772	A/T
rs1633096	Polymorphic Nucleotide	29815246	A/C
rs2523388	Polymorphic Nucleotide	29815683	C/T
rs9258218	Polymorphic Nucleotide	29816007	A/G
rs1610603	Polymorphic Nucleotide	29816201	A/G
rs2743951	Polymorphic Nucleotide	29817213	G/A
rs2517938	Polymorphic Nucleotide	29817819	G/A
rs730858	Polymorphic Nucleotide	29818607	T/C
rs4713240	Polymorphic Nucleotide	29818705	G/A
rs1610613	Polymorphic Nucleotide	29818942	A/G
rs9258220	Polymorphic Nucleotide	29819020	T/C
rs2523386	Polymorphic Nucleotide	29819726	T/C
rs2844846	Polymorphic Nucleotide	29820015	A/T
rs9258224	Polymorphic Nucleotide	29820235	A/G
rs2844845	Polymorphic Nucleotide	29820738	T/A
rs2072894	Polymorphic Nucleotide	29821015	A/G
rs1737086	Polymorphic Nucleotide	29822392	T/G
rs6901686	Polymorphic Nucleotide	29823700	A/G
rs1633086	Polymorphic Nucleotide	29823741	T/C
rs1633085	Polymorphic Nucleotide	29823976	A/G
rs1737084	Polymorphic Nucleotide	29825318	A/T
rs733841	Polymorphic Nucleotide	29825959	T/C
rs4713243	Polymorphic Nucleotide	29828940	G/C
rs2394164	Polymorphic Nucleotide	29829376	C/G
rs9258253	Polymorphic Nucleotide	29829511	C/A
rs9391630	Polymorphic Nucleotide	29830494	G/A
rs9258260	Polymorphic Nucleotide	29831140	T/C
rs1633070	Polymorphic Nucleotide	29832126	A/G
rs1737079	Polymorphic Nucleotide	29832724	C/T
rs1737078	Polymorphic Nucleotide	29832918	C/A
rs1737076	Polymorphic Nucleotide	29833300	T/C
rs9258266	Polymorphic Nucleotide	29833431	T/C
rs1633063	Polymorphic Nucleotide	29834025	A/G
rs6935107	Polymorphic Nucleotide	29834148	T/C
rs1633059	Polymorphic Nucleotide	29834529	G/A
rs1610628	Polymorphic Nucleotide	29836188	G/T
rs9500976	Polymorphic Nucleotide	29838369	G/A
rs9258275	Polymorphic Nucleotide	29838483	G/A
rs1737070	Polymorphic Nucleotide	29838525	G/T
rs1737069	Polymorphic Nucleotide	29838709	A/G
rs1737064	Polymorphic Nucleotide	29839242	G/T
rs7759474	Polymorphic Nucleotide	29839614	T/C
rs1611285	Polymorphic Nucleotide	29839766	C/T
rs1626392	Polymorphic Nucleotide	29840223	A/G
rs1625636	Polymorphic Nucleotide	29840281	A/G
rs1633043	Polymorphic Nucleotide	29840373	T/C
rs422343	Polymorphic Nucleotide	29840409	T/C
rs1737060	Polymorphic Nucleotide	29840948	C/G
rs1633041	Polymorphic Nucleotide	29841202	T/C
rs2735046	Polymorphic Nucleotide	29842077	T/C
rs1737052	Polymorphic Nucleotide	29842097	G/T
rs12660712	Polymorphic Nucleotide	29842613	A/C
rs9258294	Polymorphic Nucleotide	29843638	A/G
rs1737043	Polymorphic Nucleotide	29844026	A/G
rs1737041	Polymorphic Nucleotide	29844208	T/G
rs11753872	Polymorphic Nucleotide	29844921	A/C
rs6932033	Polymorphic Nucleotide	29845825	G/A
rs1610726	Polymorphic Nucleotide	29846644	C/G
rs885940	Polymorphic Nucleotide	29847036	A/G
rs1633038	Polymorphic Nucleotide	29848016	T/C
rs9258302	Polymorphic Nucleotide	29849317	C/T
rs1362068	Polymorphic Nucleotide	29850087	G/A
rs1362070	Polymorphic Nucleotide	29850278	G/A
rs1633036	Polymorphic Nucleotide	29850788	G/A
rs9258304	Polymorphic Nucleotide	29851414	C/T
rs1633034	Polymorphic Nucleotide	29851542	C/T
rs4122198	Polymorphic Nucleotide	29853572	G/A
rs1633030	Polymorphic Nucleotide	29853773	G/A
rs1633021	Polymorphic Nucleotide	29854848	G/A
rs2735042	Polymorphic Nucleotide	29855352	C/T
rs9258384	Polymorphic Nucleotide	29861847	A/C
rs2743941	Polymorphic Nucleotide	29863430	A/G
rs1611196	Polymorphic Nucleotide	29865974	C/T
rs1633012	Polymorphic Nucleotide	29866705	G/C
rs1611205	Polymorphic Nucleotide	29867802	C/T
rs1610647	Polymorphic Nucleotide	29870047	G/A
rs16895757	Polymorphic Nucleotide	29870157	T/C
rs1633010	Polymorphic Nucleotide	29870921	A/T
rs1633009	Polymorphic Nucleotide	29871066	A/T
rs2523415	Polymorphic Nucleotide	29871978	T/C
rs11758087	Polymorphic Nucleotide	29872422	A/G
rs1633005	Polymorphic Nucleotide	29872451	A/G
rs11751282	Polymorphic Nucleotide	29872686	G/T
rs2523414	Polymorphic Nucleotide	29873066	G/A
rs1629068	Polymorphic Nucleotide	29873270	C/T
rs1736998	Polymorphic Nucleotide	29873695	T/A
rs1736991	Polymorphic Nucleotide	29874905	G/C
rs9258437	Polymorphic Nucleotide	29875590	A/G
rs3873243	Polymorphic Nucleotide	29875604	T/G
rs1736983	Polymorphic Nucleotide	29876028	T/C
rs7741100	Polymorphic Nucleotide	29876102	A/C
rs11751333	Polymorphic Nucleotide	29876116	T/C
rs2517922	Polymorphic Nucleotide	29876280	G/T
rs1611185	Polymorphic Nucleotide	29876323	C/T
rs2017525	Polymorphic Nucleotide	29876482	A/G
rs1610649	Polymorphic Nucleotide	29876896	G/A
rs885937	Polymorphic Nucleotide	29877042	T/A
rs3891160	Polymorphic Nucleotide	29877126	G/C
rs9468626	Polymorphic Nucleotide	29877225	A/G
rs1632996	Polymorphic Nucleotide	29877486	A/T
rs1736982	Polymorphic Nucleotide	29877500	T/C
rs4281004	Polymorphic Nucleotide	29877536	C/T
rs1632995	Polymorphic Nucleotide	29877600	A/T
rs1736981	Polymorphic Nucleotide	29878301	T/C
rs1632988	Polymorphic Nucleotide	29880374	T/C
rs1632987	Polymorphic Nucleotide	29880528	C/G
rs2394173	Polymorphic Nucleotide	29881137	T/C
rs1632984	Polymorphic Nucleotide	29881371	A/T
rs1632983	Polymorphic Nucleotide	29881488	A/G
rs9258447	Polymorphic Nucleotide	29881831	T/C
rs1736976	Polymorphic Nucleotide	29881978	C/T
rs11751820	Polymorphic Nucleotide	29882166	T/C
rs11757182	Polymorphic Nucleotide	29883504	C/A
rs2523409	Polymorphic Nucleotide	29883641	C/T
rs1736971	Polymorphic Nucleotide	29884301	A/C
rs1736969	Polymorphic Nucleotide	29884369	A/T
rs4098859	Polymorphic Nucleotide	29885178	C/T
rs1632971	Polymorphic Nucleotide	29885890	A/G
rs9357086	Polymorphic Nucleotide	29886008	C/G
rs2523408	Polymorphic Nucleotide	29886088	G/T
rs9295820	Polymorphic Nucleotide	29886480	G/C
rs1610663	Polymorphic Nucleotide	29886605	A/G
rs1610699	Polymorphic Nucleotide	29886966	C/A
rs11753629	Polymorphic Nucleotide	29890310	A/G
rs1736959	Polymorphic Nucleotide	29890449	A/G
rs1633105	Polymorphic Nucleotide	29891361	C/T
rs1619379	Polymorphic Nucleotide	29893214	A/G
rs2735028	Polymorphic Nucleotide	29893517	A/G
rs1736951	Polymorphic Nucleotide	29893755	A/G
rs2743933	Polymorphic Nucleotide	29894199	G/A
rs2743931	Polymorphic Nucleotide	29895051	G/A
rs2394177	Polymorphic Nucleotide	29895348	G/A
rs3873245	Polymorphic Nucleotide	29896516	A/G
rs1610677	Polymorphic Nucleotide	29897150	G/A
rs1611149	Polymorphic Nucleotide	29897978	C/T
rs1632949	Polymorphic Nucleotide	29901703	G/A
rs1632948	Polymorphic Nucleotide	29902028	A/G
rs1736936	Polymorphic Nucleotide	29902296	T/C
rs3115630	Polymorphic Nucleotide	29902480	A/G
rs1632942	Polymorphic Nucleotide	29904619	A/G
rs1632933	Polymorphic Nucleotide	29905912	A/G
rs1233330	Polymorphic Nucleotide	29907082	T/C
rs2517896	Polymorphic Nucleotide	29908121	A/G
rs1610682	Polymorphic Nucleotide	29909303	G/A
rs2735020	Polymorphic Nucleotide	29910964	T/G
rs16896049	Polymorphic Nucleotide	29911709	G/C
rs2735018	Polymorphic Nucleotide	29912388	G/C
rs2394180	Polymorphic Nucleotide	29913178	C/T
rs2735014	Polymorphic Nucleotide	29913788	T/G
rs7755504	Polymorphic Nucleotide	29914012	G/C
rs2517887	Polymorphic Nucleotide	29915372	G/C
rs2735003	Polymorphic Nucleotide	29916613	C/A
rs2523776	Polymorphic Nucleotide	29917173	C/A
rs1611133	Polymorphic Nucleotide	29917361	T/C
rs3900925	Polymorphic Nucleotide	29917935	A/G
rs4607472	Polymorphic Nucleotide	29918522	G/A
rs2844827	Polymorphic Nucleotide	29919216	G/A
rs4084096	Polymorphic Nucleotide	29919847	A/C
rs2734994	Polymorphic Nucleotide	29920009	A/G
rs2734990	Polymorphic Nucleotide	29920484	A/T
rs2523767	Polymorphic Nucleotide	29920786	C/T
rs9258557	Polymorphic Nucleotide	29921921	T/C
rs4081563	Polymorphic Nucleotide	29922343	C/T
rs3115629	Polymorphic Nucleotide	29923692	G/A
rs2394186	Polymorphic Nucleotide	29924400	G/A
rs2523765	Polymorphic Nucleotide	29925085	A/T
rs9380146	Polymorphic Nucleotide	29925223	A/G
rs11759549	Polymorphic Nucleotide	29925902	C/G
rs2734986	Polymorphic Nucleotide	29926547	G/A
rs2734985	Polymorphic Nucleotide	29926641	G/A
rs2508050	Polymorphic Nucleotide	29928026	G/A
rs3115627	Polymorphic Nucleotide	29928257	C/T
rs5013093	Polymorphic Nucleotide	29928565	T/C
rs2523756	Polymorphic Nucleotide	29928696	C/T
rs2734984	Polymorphic Nucleotide	29928810	G/A
rs9258631	Polymorphic Nucleotide	29929272	C/A
rs2734982	Polymorphic Nucleotide	29929546	A/C
rs2734981	Polymorphic Nucleotide	29929671	T/C
rs2734980	Polymorphic Nucleotide	29929875	T/C
rs2517862	Polymorphic Nucleotide	29929916	A/G
rs2517861	Polymorphic Nucleotide	29929961	A/G
rs2975033	Polymorphic Nucleotide	29930240	T/C
rs9258651	Polymorphic Nucleotide	29930334	T/C
rs3094175	Polymorphic Nucleotide	29930902	A/T
rs2428510	Polymorphic Nucleotide	29931006	T/C
rs3128909	Polymorphic Nucleotide	29931550	T/A
rs3132726	Polymorphic Nucleotide	29931585	T/C
rs6919513	Polymorphic Nucleotide	29931973	T/C
rs9258679	Polymorphic Nucleotide	29932038	G/A
rs2517840	Polymorphic Nucleotide	29934071	A/G
rs1611697	Polymorphic Nucleotide	29935364	C/A
rs9258739	Polymorphic Nucleotide	29935642	A/G
rs1611699	Polymorphic Nucleotide	29935732	A/T
rs9258740	Polymorphic Nucleotide	29935878	T/C
rs3094657	Polymorphic Nucleotide	29936289	G/C
rs2523822	Polymorphic Nucleotide	29936639	C/T
rs1611710	Polymorphic Nucleotide	29936895	T/C
rs1611715	Polymorphic Nucleotide	29937461	C/A
rs1611717	Polymorphic Nucleotide	29937556	C/T
rs9258762	Polymorphic Nucleotide	29937634	A/G
rs3094169	Polymorphic Nucleotide	29937965	A/G
rs7760172	Polymorphic Nucleotide	29938053	C/T
rs9258766	Polymorphic Nucleotide	29938390	A/G
rs9258771	Polymorphic Nucleotide	29938631	G/A
rs1611732	Polymorphic Nucleotide	29938987	T/C
rs765649	Polymorphic Nucleotide	29939037	T/A
rs1611737	Polymorphic Nucleotide	29939550	G/C
rs2524035	Polymorphic Nucleotide	29940311	T/C
rs2508046	Polymorphic Nucleotide	29941012	A/G
rs7760545	Polymorphic Nucleotide	29941451	A/C
rs3094165	Polymorphic Nucleotide	29941520	T/C
rs2734974	Polymorphic Nucleotide	29941758	C/T
rs2734973	Polymorphic Nucleotide	29941927	A/G
rs1611631	Polymorphic Nucleotide	29943633	T/C
rs3094159	Polymorphic Nucleotide	29943813	C/T
rs1611635	Polymorphic Nucleotide	29944442	T/C
rs9258866	Polymorphic Nucleotide	29944503	A/C
rs3132718	Polymorphic Nucleotide	29944556	A/G
rs1611636	Polymorphic Nucleotide	29944682	C/A
rs9258881	Polymorphic Nucleotide	29945121	G/A
rs3132714	Polymorphic Nucleotide	29948627	A/G
rs3128888	Polymorphic Nucleotide	29949335	C/G
rs2523809	Polymorphic Nucleotide	29957598	A/C
rs2523807	Polymorphic Nucleotide	29958253	C/T
rs7768484	Polymorphic Nucleotide	29963957	T/G
rs9259852	Polymorphic Nucleotide	30004400	C/T
rs2524005	Polymorphic Nucleotide	30007656	T/C
rs2860580	Polymorphic Nucleotide	30014670	T/C
rs3094141	Polymorphic Nucleotide	30017786	A/C
SNP_A_30018316	Polymorphic Nucleotide - HLA gene	30018316	A/G
AA_A_-22_30018317_V	Polymorphic amino acid - HLA protein	30018317	A/P
AA_A_-22_30018317_x	Polymorphic amino acid - HLA protein	30018317	P/A
AA_A_-22_30018317_I	Polymorphic amino acid - HLA protein	30018317	P/A
SNP_A_30018322	Polymorphic Nucleotide - HLA gene	30018322	C/G
AA_A_-20_30018323_A	Polymorphic amino acid - HLA protein	30018323	A/P
AA_A_-20_30018323_x	Polymorphic amino acid - HLA protein	30018323	P/A
AA_A_-20_30018323_P	Polymorphic amino acid - HLA protein	30018323	P/A
SNP_A_30018324	Polymorphic Nucleotide - HLA gene	30018324	T/G
SNP_A_30018337	Polymorphic Nucleotide - HLA gene	30018337	G/C
AA_A_-15_30018338_L	Polymorphic amino acid - HLA protein	30018338	A/P
AA_A_-15_30018338_V	Polymorphic amino acid - HLA protein	30018338	P/A
AA_A_-15_30018338_x	Polymorphic amino acid - HLA protein	30018338	P/A
AA_A_-11_30018350_S	Polymorphic amino acid - HLA protein	30018350	A/P
AA_A_-11_30018350_L	Polymorphic amino acid - HLA protein	30018350	P/A
AA_A_-11_30018350_x	Polymorphic amino acid - HLA protein	30018350	P/A
SNP_A_30018350	Polymorphic Nucleotide - HLA gene	30018350	T/C
SNP_A_30018357	Polymorphic Nucleotide - HLA gene	30018357	T/C
SNP_A_30018376	Polymorphic Nucleotide - HLA gene	30018376	A/T
AA_A_-2_30018377_W	Polymorphic amino acid - HLA protein	30018377	A/P
AA_A_-2_30018377_x	Polymorphic amino acid - HLA protein	30018377	P/A
AA_A_-2_30018377_R	Polymorphic amino acid - HLA protein	30018377	P/A
SNP_A_30018381	Polymorphic Nucleotide - HLA gene	30018381	A/G
SNP_A_30018398	Polymorphic Nucleotide - HLA gene	30018398	T/G
SNP_A_30018408	Polymorphic Nucleotide - HLA gene	30018408	G/C
SNP_A_30018416	Polymorphic Nucleotide - HLA gene	30018416	T/C
SNP_A_30018429	Polymorphic Nucleotide - HLA gene	30018429	C/G
SNP_A_30018436	Polymorphic Nucleotide - HLA gene	30018436	T/G
SNP_A_30018439	Polymorphic Nucleotide - HLA gene	30018439	C/T
SNP_A_30018447	Polymorphic Nucleotide - HLA gene	30018447	A/G
SNP_A_30018452	Polymorphic Nucleotide - HLA gene	30018452	A/G
SNP_A_30018457	Polymorphic Nucleotide - HLA gene	30018457	G/C
SNP_A_30018461_G	Polymorphic Nucleotide - HLA gene	30018461	P/A
SNP_A_30018461_A	Polymorphic Nucleotide - HLA gene	30018461	P/A
SNP_A_30018461_T	Polymorphic Nucleotide - HLA gene	30018461	P/A
SNP_A_30018471	Polymorphic Nucleotide - HLA gene	30018471	T/G
SNP_A_30018475	Polymorphic Nucleotide - HLA gene	30018475	C/G
SNP_A_30018485	Polymorphic Nucleotide - HLA gene	30018485	T/G
SNP_A_30018486	Polymorphic Nucleotide - HLA gene	30018486	T/C
SNP_A_30018487	Polymorphic Nucleotide - HLA gene	30018487	A/G
SNP_A_30018489	Polymorphic Nucleotide - HLA gene	30018489	A/G
SNP_A_30018501	Polymorphic Nucleotide - HLA gene	30018501	G/C
SNP_A_30018506	Polymorphic Nucleotide - HLA gene	30018506	T/C
SNP_A_30018517	Polymorphic Nucleotide - HLA gene	30018517	T/C
SNP_A_30018536	Polymorphic Nucleotide - HLA gene	30018536	A/T
AA_A_9_30018537_F	Polymorphic amino acid - HLA protein	30018537	A/P
AA_A_9_30018537_T	Polymorphic amino acid - HLA protein	30018537	P/A
AA_A_9_30018537_S	Polymorphic amino acid - HLA protein	30018537	P/A
AA_A_9_30018537_Y	Polymorphic amino acid - HLA protein	30018537	P/A
AA_A_9_30018537_FT	Polymorphic amino acid - HLA protein	30018537	A/P
AA_A_9_30018537_FS	Polymorphic amino acid - HLA protein	30018537	A/P
AA_A_9_30018537_FY	Polymorphic amino acid - HLA protein	30018537	A/P
SNP_A_30018537_T	Polymorphic Nucleotide - HLA gene	30018537	A/P
SNP_A_30018537_C	Polymorphic Nucleotide - HLA gene	30018537	P/A
SNP_A_30018537_A	Polymorphic Nucleotide - HLA gene	30018537	P/A
SNP_A_30018541_A	Polymorphic Nucleotide - HLA gene	30018541	A/P
SNP_A_30018541_C	Polymorphic Nucleotide - HLA gene	30018541	P/A
SNP_A_30018541_T	Polymorphic Nucleotide - HLA gene	30018541	P/A
SNP_A_30018545	Polymorphic Nucleotide - HLA gene	30018545	A/G
AA_A_12_30018546	Polymorphic amino acid - HLA protein	30018546	M/V
SNP_A_30018560	Polymorphic Nucleotide - HLA gene	30018560	A/C
AA_A_17_30018561	Polymorphic amino acid - HLA protein	30018561	S/R
SNP_A_30018562	Polymorphic Nucleotide - HLA gene	30018562	T/C
SNP_A_30018565	Polymorphic Nucleotide - HLA gene	30018565	A/G
SNP_A_30018566	Polymorphic Nucleotide - HLA gene	30018566	A/G
AA_A_19_30018567	Polymorphic amino acid - HLA protein	30018567	K/E
SNP_A_30018583	Polymorphic Nucleotide - HLA gene	30018583	A/C
SNP_A_30018602	Polymorphic Nucleotide - HLA gene	30018602	T/A
AA_A_31_30018603	Polymorphic amino acid - HLA protein	30018603	S/T
AA_A_35_30018615	Polymorphic amino acid - HLA protein	30018615	Q/R
SNP_A_30018615	Polymorphic Nucleotide - HLA gene	30018615	A/G
SNP_A_30018619	Polymorphic Nucleotide - HLA gene	30018619	T/C
AA_A_43_30018639	Polymorphic amino acid - HLA protein	30018639	R/Q
SNP_A_30018639	Polymorphic Nucleotide - HLA gene	30018639	G/A
AA_A_44_30018642	Polymorphic amino acid - HLA protein	30018642	K/R
SNP_A_30018642	Polymorphic Nucleotide - HLA gene	30018642	A/G
SNP_A_30018658	Polymorphic Nucleotide - HLA gene	30018658	A/G
SNP_A_30018677	Polymorphic Nucleotide - HLA gene	30018677	A/G
AA_A_56_30018678_G	Polymorphic amino acid - HLA protein	30018678	A/P
AA_A_56_30018678_R	Polymorphic amino acid - HLA protein	30018678	P/A
AA_A_56_30018678_E	Polymorphic amino acid - HLA protein	30018678	P/A
SNP_A_30018678	Polymorphic Nucleotide - HLA gene	30018678	A/G
SNP_A_30018679	Polymorphic Nucleotide - HLA gene	30018679	T/G
SNP_A_30018682	Polymorphic Nucleotide - HLA gene	30018682	T/G
SNP_A_30018695	Polymorphic Nucleotide - HLA gene	30018695	G/C
AA_A_62_30018696_Q	Polymorphic amino acid - HLA protein	30018696	P/A
AA_A_62_30018696_G	Polymorphic amino acid - HLA protein	30018696	P/A
AA_A_62_30018696_R	Polymorphic amino acid - HLA protein	30018696	P/A
AA_A_62_30018696_E	Polymorphic amino acid - HLA protein	30018696	P/A
AA_A_62_30018696_L	Polymorphic amino acid - HLA protein	30018696	P/A
AA_A_62_30018696_QG	Polymorphic amino acid - HLA protein	30018696	A/P
AA_A_62_30018696_QR	Polymorphic amino acid - HLA protein	30018696	A/P
AA_A_62_30018696_QE	Polymorphic amino acid - HLA protein	30018696	A/P
AA_A_62_30018696_QL	Polymorphic amino acid - HLA protein	30018696	P/A
AA_A_62_30018696_GR	Polymorphic amino acid - HLA protein	30018696	P/A
AA_A_62_30018696_GE	Polymorphic amino acid - HLA protein	30018696	P/A
AA_A_62_30018696_GL	Polymorphic amino acid - HLA protein	30018696	P/A
AA_A_62_30018696_RE	Polymorphic amino acid - HLA protein	30018696	P/A
AA_A_62_30018696_RL	Polymorphic amino acid - HLA protein	30018696	P/A
AA_A_62_30018696_EL	Polymorphic amino acid - HLA protein	30018696	P/A
SNP_A_30018696_A	Polymorphic Nucleotide - HLA gene	30018696	A/P
SNP_A_30018696_G	Polymorphic Nucleotide - HLA gene	30018696	P/A
SNP_A_30018696_T	Polymorphic Nucleotide - HLA gene	30018696	P/A
SNP_A_30018698_G	Polymorphic Nucleotide - HLA gene	30018698	A/P
SNP_A_30018698_A	Polymorphic Nucleotide - HLA gene	30018698	P/A
SNP_A_30018698_C	Polymorphic Nucleotide - HLA gene	30018698	P/A
AA_A_63_30018699_E	Polymorphic amino acid - HLA protein	30018699	A/P
AA_A_63_30018699_N	Polymorphic amino acid - HLA protein	30018699	P/A
AA_A_63_30018699_Q	Polymorphic amino acid - HLA protein	30018699	P/A
SNP_A_30018700	Polymorphic Nucleotide - HLA gene	30018700	C/G
SNP_A_30018704	Polymorphic Nucleotide - HLA gene	30018704	G/C
AA_A_65_30018705	Polymorphic amino acid - HLA protein	30018705	G/R
AA_A_66_30018708	Polymorphic amino acid - HLA protein	30018708	K/N
SNP_A_30018709	Polymorphic Nucleotide - HLA gene	30018709	A/T
SNP_A_30018710	Polymorphic Nucleotide - HLA gene	30018710	A/G
AA_A_67_30018711	Polymorphic amino acid - HLA protein	30018711	M/V
AA_A_70_30018720	Polymorphic amino acid - HLA protein	30018720	Q/H
SNP_A_30018721	Polymorphic Nucleotide - HLA gene	30018721	G/C
AA_A_73_30018729_T	Polymorphic amino acid - HLA protein	30018729	A/P
AA_A_73_30018729_I	Polymorphic amino acid - HLA protein	30018729	P/A
SNP_A_30018729	Polymorphic Nucleotide - HLA gene	30018729	T/C
SNP_A_30018731_G	Polymorphic Nucleotide - HLA gene	30018731	A/P
SNP_A_30018731_C	Polymorphic Nucleotide - HLA gene	30018731	P/A
SNP_A_30018731_A	Polymorphic Nucleotide - HLA gene	30018731	P/A
AA_A_74_30018732_D	Polymorphic amino acid - HLA protein	30018732	A/P
AA_A_74_30018732_H	Polymorphic amino acid - HLA protein	30018732	P/A
AA_A_74_30018732_N	Polymorphic amino acid - HLA protein	30018732	P/A
AA_A_76_30018738_A	Polymorphic amino acid - HLA protein	30018738	P/A
AA_A_76_30018738_V	Polymorphic amino acid - HLA protein	30018738	A/P
AA_A_76_30018738_E	Polymorphic amino acid - HLA protein	30018738	P/A
SNP_A_30018738_C	Polymorphic Nucleotide - HLA gene	30018738	P/A
SNP_A_30018738_T	Polymorphic Nucleotide - HLA gene	30018738	A/P
SNP_A_30018738_A	Polymorphic Nucleotide - HLA gene	30018738	P/A
SNP_A_30018740	Polymorphic Nucleotide - HLA gene	30018740	A/G
AA_A_77_30018741_N	Polymorphic amino acid - HLA protein	30018741	P/A
AA_A_77_30018741_D	Polymorphic amino acid - HLA protein	30018741	A/P
AA_A_77_30018741_S	Polymorphic amino acid - HLA protein	30018741	P/A
SNP_A_30018741	Polymorphic Nucleotide - HLA gene	30018741	G/A
SNP_A_30018746	Polymorphic Nucleotide - HLA gene	30018746	C/G
AA_A_79_30018747	Polymorphic amino acid - HLA protein	30018747	R/G
AA_A_80_30018750	Polymorphic amino acid - HLA protein	30018750	I/T
SNP_A_30018750	Polymorphic Nucleotide - HLA gene	30018750	T/C
SNP_A_30018752	Polymorphic Nucleotide - HLA gene	30018752	G/C
AA_A_81_30018753	Polymorphic amino acid - HLA protein	30018753	A/L
SNP_A_30018753	Polymorphic Nucleotide - HLA gene	30018753	C/T
AA_A_82_30018756	Polymorphic amino acid - HLA protein	30018756	L/R
SNP_A_30018756	Polymorphic Nucleotide - HLA gene	30018756	T/G
SNP_A_30018758	Polymorphic Nucleotide - HLA gene	30018758	C/G
AA_A_83_30018759	Polymorphic amino acid - HLA protein	30018759	R/G
AA_A_90_30018780	Polymorphic amino acid - HLA protein	30018780	D/A
SNP_A_30018780	Polymorphic Nucleotide - HLA gene	30018780	A/C
SNP_A_30018795	Polymorphic Nucleotide - HLA gene	30018795	A/G
SNP_A_30018796	Polymorphic Nucleotide - HLA gene	30018796	C/G
SNP_A_30018799	Polymorphic Nucleotide - HLA gene	30018799	G/C
SNP_A_30018813	Polymorphic Nucleotide - HLA gene	30018813	G/C
SNP_A_30018818	Polymorphic Nucleotide - HLA gene	30018818	T/C
SNP_A_30018840	Polymorphic Nucleotide - HLA gene	30018840	G/A
SNP_A_30018844	Polymorphic Nucleotide - HLA gene	30018844	G/C
SNP_A_30018845	Polymorphic Nucleotide - HLA gene	30018845	A/G
SNP_A_30018871	Polymorphic Nucleotide - HLA gene	30018871	G/A
SNP_A_30018889	Polymorphic Nucleotide - HLA gene	30018889	T/C
SNP_A_30018902_T	Polymorphic Nucleotide - HLA gene	30018902	P/A
SNP_A_30018902_C	Polymorphic Nucleotide - HLA gene	30018902	A/P
SNP_A_30018902_A	Polymorphic Nucleotide - HLA gene	30018902	P/A
SNP_A_30018926	Polymorphic Nucleotide - HLA gene	30018926	A/T
SNP_A_30018959	Polymorphic Nucleotide - HLA gene	30018959	T/C
SNP_A_30018965	Polymorphic Nucleotide - HLA gene	30018965	A/G
SNP_A_30018979_G	Polymorphic Nucleotide - HLA gene	30018979	P/A
SNP_A_30018979_T	Polymorphic Nucleotide - HLA gene	30018979	P/A
SNP_A_30018979_C	Polymorphic Nucleotide - HLA gene	30018979	P/A
SNP_A_30018982	Polymorphic Nucleotide - HLA gene	30018982	A/G
SNP_A_30018984	Polymorphic Nucleotide - HLA gene	30018984	A/G
SNP_A_30018990	Polymorphic Nucleotide - HLA gene	30018990	T/C
SNP_A_30018998	Polymorphic Nucleotide - HLA gene	30018998	C/T
SNP_A_30019008	Polymorphic Nucleotide - HLA gene	30019008	T/G
SNP_A_30019009	Polymorphic Nucleotide - HLA gene	30019009	T/C
SNP_A_30019016	Polymorphic Nucleotide - HLA gene	30019016	C/G
SNP_A_30019035_A	Polymorphic Nucleotide - HLA gene	30019035	A/P
SNP_A_30019035_G	Polymorphic Nucleotide - HLA gene	30019035	P/A
SNP_A_30019035_C	Polymorphic Nucleotide - HLA gene	30019035	P/A
AA_A_95_30019036_I	Polymorphic amino acid - HLA protein	30019036	A/P
AA_A_95_30019036_V	Polymorphic amino acid - HLA protein	30019036	P/A
AA_A_95_30019036_L	Polymorphic amino acid - HLA protein	30019036	P/A
AA_A_97_30019042_I	Polymorphic amino acid - HLA protein	30019042	P/A
AA_A_97_30019042_R	Polymorphic amino acid - HLA protein	30019042	P/A
AA_A_97_30019042_M	Polymorphic amino acid - HLA protein	30019042	P/A
AA_A_97_30019042_K	Polymorphic amino acid - HLA protein	30019042	P/A
AA_A_97_30019042_IR	Polymorphic amino acid - HLA protein	30019042	A/P
AA_A_97_30019042_IM	Polymorphic amino acid - HLA protein	30019042	A/P
AA_A_97_30019042_IK	Polymorphic amino acid - HLA protein	30019042	P/A
SNP_A_30019042_T	Polymorphic Nucleotide - HLA gene	30019042	A/P
SNP_A_30019042_G	Polymorphic Nucleotide - HLA gene	30019042	P/A
SNP_A_30019042_A	Polymorphic Nucleotide - HLA gene	30019042	P/A
SNP_A_30019043	Polymorphic Nucleotide - HLA gene	30019043	A/G
AA_A_99_30019048_Y	Polymorphic amino acid - HLA protein	30019048	A/P
AA_A_99_30019048_F	Polymorphic amino acid - HLA protein	30019048	P/A
AA_A_99_30019048_C	Polymorphic amino acid - HLA protein	30019048	P/A
SNP_A_30019048_A	Polymorphic Nucleotide - HLA gene	30019048	A/P
SNP_A_30019048_T	Polymorphic Nucleotide - HLA gene	30019048	P/A
SNP_A_30019048_G	Polymorphic Nucleotide - HLA gene	30019048	P/A
SNP_A_30019056	Polymorphic Nucleotide - HLA gene	30019056	C/G
AA_A_102_30019057	Polymorphic amino acid - HLA protein	30019057	H/D
SNP_A_30019065	Polymorphic Nucleotide - HLA gene	30019065	C/T
AA_A_105_30019066	Polymorphic amino acid - HLA protein	30019066	P/S
SNP_A_30019071	Polymorphic Nucleotide - HLA gene	30019071	T/G
AA_A_107_30019072	Polymorphic amino acid - HLA protein	30019072	W/G
SNP_A_30019077	Polymorphic Nucleotide - HLA gene	30019077	C/T
AA_A_109_30019078	Polymorphic amino acid - HLA protein	30019078	L/F
SNP_A_30019082	Polymorphic Nucleotide - HLA gene	30019082	G/C
SNP_A_30019091	Polymorphic Nucleotide - HLA gene	30019091	T/C
SNP_A_30019092	Polymorphic Nucleotide - HLA gene	30019092	G/C
AA_A_114_30019093_R	Polymorphic amino acid - HLA protein	30019093	P/A
AA_A_114_30019093_H	Polymorphic amino acid - HLA protein	30019093	P/A
AA_A_114_30019093_Q	Polymorphic amino acid - HLA protein	30019093	P/A
AA_A_114_30019093_E	Polymorphic amino acid - HLA protein	30019093	P/A
AA_A_114_30019093_RH	Polymorphic amino acid - HLA protein	30019093	A/P
AA_A_114_30019093_RQ	Polymorphic amino acid - HLA protein	30019093	A/P
AA_A_114_30019093_RE	Polymorphic amino acid - HLA protein	30019093	P/A
SNP_A_30019093	Polymorphic Nucleotide - HLA gene	30019093	G/A
SNP_A_30019094_G	Polymorphic Nucleotide - HLA gene	30019094	A/P
SNP_A_30019094_C	Polymorphic Nucleotide - HLA gene	30019094	P/A
SNP_A_30019094_A	Polymorphic Nucleotide - HLA gene	30019094	P/A
SNP_A_30019098_G	Polymorphic Nucleotide - HLA gene	30019098	A/P
SNP_A_30019098_T	Polymorphic Nucleotide - HLA gene	30019098	P/A
SNP_A_30019098_C	Polymorphic Nucleotide - HLA gene	30019098	P/A
AA_A_116_30019099_D	Polymorphic amino acid - HLA protein	30019099	A/P
AA_A_116_30019099_Y	Polymorphic amino acid - HLA protein	30019099	P/A
AA_A_116_30019099_H	Polymorphic amino acid - HLA protein	30019099	P/A
SNP_A_30019103	Polymorphic Nucleotide - HLA gene	30019103	T/C
SNP_A_30019128	Polymorphic Nucleotide - HLA gene	30019128	T/C
AA_A_127_30019132	Polymorphic amino acid - HLA protein	30019132	K/N
SNP_A_30019133	Polymorphic Nucleotide - HLA gene	30019133	A/C
SNP_A_30019169	Polymorphic Nucleotide - HLA gene	30019169	A/G
AA_A_142_30019177	Polymorphic amino acid - HLA protein	30019177	T/I
SNP_A_30019177	Polymorphic Nucleotide - HLA gene	30019177	C/T
SNP_A_30019182_A	Polymorphic Nucleotide - HLA gene	30019182	A/P
SNP_A_30019182_C	Polymorphic Nucleotide - HLA gene	30019182	P/A
SNP_A_30019182_G	Polymorphic Nucleotide - HLA gene	30019182	P/A
AA_A_144_30019183_K	Polymorphic amino acid - HLA protein	30019183	A/P
AA_A_144_30019183_Q	Polymorphic amino acid - HLA protein	30019183	P/A
AA_A_144_30019183_E	Polymorphic amino acid - HLA protein	30019183	P/A
AA_A_145_30019186	Polymorphic amino acid - HLA protein	30019186	H/R
SNP_A_30019186	Polymorphic Nucleotide - HLA gene	30019186	A/G
SNP_A_30019197	Polymorphic Nucleotide - HLA gene	30019197	A/G
AA_A_149_30019198	Polymorphic amino acid - HLA protein	30019198	T/A
AA_A_150_30019201	Polymorphic amino acid - HLA protein	30019201	V/A
SNP_A_30019201	Polymorphic Nucleotide - HLA gene	30019201	T/C
AA_A_151_30019204	Polymorphic amino acid - HLA protein	30019204	R/H
SNP_A_30019204	Polymorphic Nucleotide - HLA gene	30019204	G/A
SNP_A_30019206_G	Polymorphic Nucleotide - HLA gene	30019206	A/P
SNP_A_30019206_T	Polymorphic Nucleotide - HLA gene	30019206	P/A
SNP_A_30019206_C	Polymorphic Nucleotide - HLA gene	30019206	P/A
AA_A_152_30019207_A	Polymorphic amino acid - HLA protein	30019207	P/A
AA_A_152_30019207_E	Polymorphic amino acid - HLA protein	30019207	P/A
AA_A_152_30019207_V	Polymorphic amino acid - HLA protein	30019207	A/P
AA_A_152_30019207_W	Polymorphic amino acid - HLA protein	30019207	P/A
AA_A_152_30019207_R	Polymorphic amino acid - HLA protein	30019207	P/A
AA_A_152_30019207_AE	Polymorphic amino acid - HLA protein	30019207	P/A
AA_A_152_30019207_AV	Polymorphic amino acid - HLA protein	30019207	A/P
AA_A_152_30019207_AW	Polymorphic amino acid - HLA protein	30019207	P/A
AA_A_152_30019207_AR	Polymorphic amino acid - HLA protein	30019207	P/A
AA_A_152_30019207_EV	Polymorphic amino acid - HLA protein	30019207	A/P
AA_A_152_30019207_EW	Polymorphic amino acid - HLA protein	30019207	P/A
AA_A_152_30019207_ER	Polymorphic amino acid - HLA protein	30019207	P/A
AA_A_152_30019207_VW	Polymorphic amino acid - HLA protein	30019207	A/P
AA_A_152_30019207_VR	Polymorphic amino acid - HLA protein	30019207	A/P
AA_A_152_30019207_WR	Polymorphic amino acid - HLA protein	30019207	P/A
SNP_A_30019207_C	Polymorphic Nucleotide - HLA gene	30019207	P/A
SNP_A_30019207_A	Polymorphic Nucleotide - HLA gene	30019207	P/A
SNP_A_30019207_T	Polymorphic Nucleotide - HLA gene	30019207	A/P
SNP_A_30019207_G	Polymorphic Nucleotide - HLA gene	30019207	P/A
SNP_A_30019207_CA	Polymorphic Nucleotide - HLA gene	30019207	P/A
SNP_A_30019207_CT	Polymorphic Nucleotide - HLA gene	30019207	A/P
SNP_A_30019207_CG	Polymorphic Nucleotide - HLA gene	30019207	P/A
SNP_A_30019218	Polymorphic Nucleotide - HLA gene	30019218	C/T
AA_A_156_30019219_R	Polymorphic amino acid - HLA protein	30019219	P/A
AA_A_156_30019219_L	Polymorphic amino acid - HLA protein	30019219	A/P
AA_A_156_30019219_Q	Polymorphic amino acid - HLA protein	30019219	P/A
AA_A_156_30019219_W	Polymorphic amino acid - HLA protein	30019219	P/A
AA_A_156_30019219_RL	Polymorphic amino acid - HLA protein	30019219	A/P
AA_A_156_30019219_RQ	Polymorphic amino acid - HLA protein	30019219	P/A
AA_A_156_30019219_RW	Polymorphic amino acid - HLA protein	30019219	P/A
SNP_A_30019219_G	Polymorphic Nucleotide - HLA gene	30019219	P/A
SNP_A_30019219_T	Polymorphic Nucleotide - HLA gene	30019219	A/P
SNP_A_30019219_A	Polymorphic Nucleotide - HLA gene	30019219	P/A
AA_A_158_30019225	Polymorphic amino acid - HLA protein	30019225	V/A
SNP_A_30019225	Polymorphic Nucleotide - HLA gene	30019225	T/C
AA_A_161_30019234	Polymorphic amino acid - HLA protein	30019234	D/E
SNP_A_30019235	Polymorphic Nucleotide - HLA gene	30019235	T/G
SNP_A_30019239_C	Polymorphic Nucleotide - HLA gene	30019239	P/A
SNP_A_30019239_A	Polymorphic Nucleotide - HLA gene	30019239	A/P
SNP_A_30019239_G	Polymorphic Nucleotide - HLA gene	30019239	P/A
AA_A_163_30019240_R	Polymorphic amino acid - HLA protein	30019240	P/A
AA_A_163_30019240_T	Polymorphic amino acid - HLA protein	30019240	A/P
AA_A_163_30019240_E	Polymorphic amino acid - HLA protein	30019240	P/A
SNP_A_30019240_G	Polymorphic Nucleotide - HLA gene	30019240	P/A
SNP_A_30019240_C	Polymorphic Nucleotide - HLA gene	30019240	A/P
SNP_A_30019240_A	Polymorphic Nucleotide - HLA gene	30019240	P/A
AA_A_166_30019249	Polymorphic amino acid - HLA protein	30019249	D/E
SNP_A_30019250	Polymorphic Nucleotide - HLA gene	30019250	C/G
SNP_A_30019251	Polymorphic Nucleotide - HLA gene	30019251	G/T
AA_A_167_30019252	Polymorphic amino acid - HLA protein	30019252	G/W
SNP_A_30019263	Polymorphic Nucleotide - HLA gene	30019263	C/T
AA_A_171_30019264	Polymorphic amino acid - HLA protein	30019264	H/Y
SNP_A_30019305	Polymorphic Nucleotide - HLA gene	30019305	G/A
SNP_A_30019323_C	Polymorphic Nucleotide - HLA gene	30019323	A/P
SNP_A_30019323_A	Polymorphic Nucleotide - HLA gene	30019323	P/A
SNP_A_30019323_T	Polymorphic Nucleotide - HLA gene	30019323	P/A
SNP_A_30019335	Polymorphic Nucleotide - HLA gene	30019335	A/G
SNP_A_30019339	Polymorphic Nucleotide - HLA gene	30019339	G/A
SNP_A_30019398	Polymorphic Nucleotide - HLA gene	30019398	A/G
SNP_A_30019475	Polymorphic Nucleotide - HLA gene	30019475	G/C
SNP_A_30019484	Polymorphic Nucleotide - HLA gene	30019484	G/C
SNP_A_30019489	Polymorphic Nucleotide - HLA gene	30019489	T/A
SNP_A_30019513	Polymorphic Nucleotide - HLA gene	30019513	C/A
SNP_A_30019517	Polymorphic Nucleotide - HLA gene	30019517	G/A
SNP_A_30019524	Polymorphic Nucleotide - HLA gene	30019524	A/G
SNP_A_30019550	Polymorphic Nucleotide - HLA gene	30019550	C/G
SNP_A_30019567	Polymorphic Nucleotide - HLA gene	30019567	A/C
SNP_A_30019583	Polymorphic Nucleotide - HLA gene	30019583	A/C
SNP_A_30019663	Polymorphic Nucleotide - HLA gene	30019663	T/C
SNP_A_30019664	Polymorphic Nucleotide - HLA gene	30019664	T/C
SNP_A_30019706	Polymorphic Nucleotide - HLA gene	30019706	T/C
SNP_A_30019707	Polymorphic Nucleotide - HLA gene	30019707	C/T
SNP_A_30019719	Polymorphic Nucleotide - HLA gene	30019719	A/G
SNP_A_30019769	Polymorphic Nucleotide - HLA gene	30019769	T/C
SNP_A_30019782	Polymorphic Nucleotide - HLA gene	30019782	G/A
SNP_A_30019806	Polymorphic Nucleotide - HLA gene	30019806	G/A
SNP_A_30019815	Polymorphic Nucleotide - HLA gene	30019815	C/T
SNP_A_30019816	Polymorphic Nucleotide - HLA gene	30019816	A/G
SNP_A_30019823	Polymorphic Nucleotide - HLA gene	30019823	T/A
SNP_A_30019836	Polymorphic Nucleotide - HLA gene	30019836	T/G
SNP_A_30019858	Polymorphic Nucleotide - HLA gene	30019858	T/G
SNP_A_30019859	Polymorphic Nucleotide - HLA gene	30019859	A/T
SNP_A_30019872	Polymorphic Nucleotide - HLA gene	30019872	C/T
SNP_A_30019874	Polymorphic Nucleotide - HLA gene	30019874	T/A
SNP_A_30019875	Polymorphic Nucleotide - HLA gene	30019875	G/C
SNP_A_30019880	Polymorphic Nucleotide - HLA gene	30019880	G/C
AA_A_184_30019881_P	Polymorphic amino acid - HLA protein	30019881	A/P
AA_A_184_30019881_A	Polymorphic amino acid - HLA protein	30019881	P/A
AA_A_184_30019881_x	Polymorphic amino acid - HLA protein	30019881	P/A
AA_A_186_30019887_K	Polymorphic amino acid - HLA protein	30019887	A/P
AA_A_186_30019887_x	Polymorphic amino acid - HLA protein	30019887	P/A
AA_A_186_30019887_R	Polymorphic amino acid - HLA protein	30019887	P/A
SNP_A_30019887	Polymorphic Nucleotide - HLA gene	30019887	G/A
SNP_A_30019888	Polymorphic Nucleotide - HLA gene	30019888	A/G
SNP_A_30019891	Polymorphic Nucleotide - HLA gene	30019891	A/G
SNP_A_30019900	Polymorphic Nucleotide - HLA gene	30019900	C/T
SNP_A_30019907	Polymorphic Nucleotide - HLA gene	30019907	C/G
AA_A_193_30019908_P	Polymorphic amino acid - HLA protein	30019908	P/A
AA_A_193_30019908_A	Polymorphic amino acid - HLA protein	30019908	A/P
AA_A_193_30019908_x	Polymorphic amino acid - HLA protein	30019908	P/A
SNP_A_30019909	Polymorphic Nucleotide - HLA gene	30019909	C/T
SNP_A_30019910	Polymorphic Nucleotide - HLA gene	30019910	A/G
AA_A_194_30019911_I	Polymorphic amino acid - HLA protein	30019911	P/A
AA_A_194_30019911_V	Polymorphic amino acid - HLA protein	30019911	A/P
AA_A_194_30019911_x	Polymorphic amino acid - HLA protein	30019911	P/A
SNP_A_30019924	Polymorphic Nucleotide - HLA gene	30019924	A/G
SNP_A_30019930	Polymorphic Nucleotide - HLA gene	30019930	T/C
SNP_A_30019936	Polymorphic Nucleotide - HLA gene	30019936	A/G
SNP_A_30019949	Polymorphic Nucleotide - HLA gene	30019949	G/A
AA_A_207_30019950_G	Polymorphic amino acid - HLA protein	30019950	P/A
AA_A_207_30019950_S	Polymorphic amino acid - HLA protein	30019950	A/P
AA_A_207_30019950_x	Polymorphic amino acid - HLA protein	30019950	P/A
HLA_A_01	Classical HLA allele	30019970	P/A
HLA_A_0101	Classical HLA allele	30019970	P/A
HLA_A_0102	Classical HLA allele	30019970	P/A
HLA_A_0103	Classical HLA allele	30019970	P/A
HLA_A_02	Classical HLA allele	30019970	P/A
HLA_A_0201	Classical HLA allele	30019970	P/A
HLA_A_0202	Classical HLA allele	30019970	P/A
HLA_A_0203	Classical HLA allele	30019970	P/A
HLA_A_0205	Classical HLA allele	30019970	P/A
HLA_A_0206	Classical HLA allele	30019970	P/A
HLA_A_0207	Classical HLA allele	30019970	P/A
HLA_A_0211	Classical HLA allele	30019970	P/A
HLA_A_0216	Classical HLA allele	30019970	P/A
HLA_A_0217	Classical HLA allele	30019970	P/A
HLA_A_03	Classical HLA allele	30019970	P/A
HLA_A_0301	Classical HLA allele	30019970	P/A
HLA_A_0302	Classical HLA allele	30019970	P/A
HLA_A_11	Classical HLA allele	30019970	P/A
HLA_A_1101	Classical HLA allele	30019970	P/A
HLA_A_1102	Classical HLA allele	30019970	P/A
HLA_A_1103	Classical HLA allele	30019970	P/A
HLA_A_1105	Classical HLA allele	30019970	P/A
HLA_A_23	Classical HLA allele	30019970	P/A
HLA_A_2301	Classical HLA allele	30019970	P/A
HLA_A_24	Classical HLA allele	30019970	P/A
HLA_A_2401	Classical HLA allele	30019970	P/A
HLA_A_2402	Classical HLA allele	30019970	P/A
HLA_A_2403	Classical HLA allele	30019970	P/A
HLA_A_2407	Classical HLA allele	30019970	P/A
HLA_A_2410	Classical HLA allele	30019970	P/A
HLA_A_25	Classical HLA allele	30019970	P/A
HLA_A_2501	Classical HLA allele	30019970	P/A
HLA_A_26	Classical HLA allele	30019970	P/A
HLA_A_2601	Classical HLA allele	30019970	P/A
HLA_A_2608	Classical HLA allele	30019970	P/A
HLA_A_29	Classical HLA allele	30019970	P/A
HLA_A_2901	Classical HLA allele	30019970	P/A
HLA_A_2902	Classical HLA allele	30019970	P/A
HLA_A_30	Classical HLA allele	30019970	P/A
HLA_A_3001	Classical HLA allele	30019970	P/A
HLA_A_3002	Classical HLA allele	30019970	P/A
HLA_A_3004	Classical HLA allele	30019970	P/A
HLA_A_31	Classical HLA allele	30019970	P/A
HLA_A_3101	Classical HLA allele	30019970	P/A
HLA_A_3103	Classical HLA allele	30019970	P/A
HLA_A_3112	Classical HLA allele	30019970	P/A
HLA_A_32	Classical HLA allele	30019970	P/A
HLA_A_3201	Classical HLA allele	30019970	P/A
HLA_A_33	Classical HLA allele	30019970	P/A
HLA_A_3301	Classical HLA allele	30019970	P/A
HLA_A_3303	Classical HLA allele	30019970	P/A
HLA_A_34	Classical HLA allele	30019970	P/A
HLA_A_3401	Classical HLA allele	30019970	P/A
HLA_A_3402	Classical HLA allele	30019970	P/A
HLA_A_36	Classical HLA allele	30019970	P/A
HLA_A_3601	Classical HLA allele	30019970	P/A
HLA_A_3603	Classical HLA allele	30019970	P/A
HLA_A_66	Classical HLA allele	30019970	P/A
HLA_A_6601	Classical HLA allele	30019970	P/A
HLA_A_6602	Classical HLA allele	30019970	P/A
HLA_A_68	Classical HLA allele	30019970	P/A
HLA_A_6801	Classical HLA allele	30019970	P/A
HLA_A_6802	Classical HLA allele	30019970	P/A
HLA_A_6803	Classical HLA allele	30019970	P/A
HLA_A_69	Classical HLA allele	30019970	P/A
HLA_A_6901	Classical HLA allele	30019970	P/A
HLA_A_74	Classical HLA allele	30019970	P/A
HLA_A_7401	Classical HLA allele	30019970	P/A
HLA_A_80	Classical HLA allele	30019970	P/A
HLA_A_8001	Classical HLA allele	30019970	P/A
SNP_A_30020020	Polymorphic Nucleotide - HLA gene	30020020	T/C
SNP_A_30020047	Polymorphic Nucleotide - HLA gene	30020047	G/A
AA_A_245_30020064_A	Polymorphic amino acid - HLA protein	30020064	A/P
AA_A_245_30020064_V	Polymorphic amino acid - HLA protein	30020064	P/A
AA_A_245_30020064_x	Polymorphic amino acid - HLA protein	30020064	P/A
SNP_A_30020064	Polymorphic Nucleotide - HLA gene	30020064	T/C
SNP_A_30020065	Polymorphic Nucleotide - HLA gene	30020065	A/G
SNP_A_30020066	Polymorphic Nucleotide - HLA gene	30020066	T/G
AA_A_246_30020067_A	Polymorphic amino acid - HLA protein	30020067	A/P
AA_A_246_30020067_S	Polymorphic amino acid - HLA protein	30020067	P/A
AA_A_246_30020067_x	Polymorphic amino acid - HLA protein	30020067	P/A
SNP_A_30020077	Polymorphic Nucleotide - HLA gene	30020077	A/G
SNP_A_30020087_G	Polymorphic Nucleotide - HLA gene	30020087	P/A
SNP_A_30020087_C	Polymorphic Nucleotide - HLA gene	30020087	A/P
SNP_A_30020087_A	Polymorphic Nucleotide - HLA gene	30020087	P/A
AA_A_253_30020088_E	Polymorphic amino acid - HLA protein	30020088	P/A
AA_A_253_30020088_Q	Polymorphic amino acid - HLA protein	30020088	A/P
AA_A_253_30020088_x	Polymorphic amino acid - HLA protein	30020088	P/A
AA_A_253_30020088_K	Polymorphic amino acid - HLA protein	30020088	P/A
AA_A_253_30020088_EQ	Polymorphic amino acid - HLA protein	30020088	A/P
AA_A_253_30020088_Ex	Polymorphic amino acid - HLA protein	30020088	P/A
AA_A_253_30020088_EK	Polymorphic amino acid - HLA protein	30020088	P/A
SNP_A_30020093	Polymorphic Nucleotide - HLA gene	30020093	A/C
AA_A_255_30020094_Q	Polymorphic amino acid - HLA protein	30020094	A/P
AA_A_255_30020094_x	Polymorphic amino acid - HLA protein	30020094	P/A
AA_A_255_30020094_K	Polymorphic amino acid - HLA protein	30020094	P/A
SNP_A_30020126	Polymorphic Nucleotide - HLA gene	30020126	T/C
SNP_A_30020128	Polymorphic Nucleotide - HLA gene	30020128	C/G
SNP_A_30020132	Polymorphic Nucleotide - HLA gene	30020132	G/A
AA_A_268_30020133_K	Polymorphic amino acid - HLA protein	30020133	A/P
AA_A_268_30020133_x	Polymorphic amino acid - HLA protein	30020133	P/A
AA_A_268_30020133_E	Polymorphic amino acid - HLA protein	30020133	P/A
SNP_A_30020167	Polymorphic Nucleotide - HLA gene	30020167	C/T
SNP_A_30020183	Polymorphic Nucleotide - HLA gene	30020183	C/T
SNP_A_30020187	Polymorphic Nucleotide - HLA gene	30020187	C/G
AA_A_276_30020259_L	Polymorphic amino acid - HLA protein	30020259	P/A
AA_A_276_30020259_P	Polymorphic amino acid - HLA protein	30020259	A/P
AA_A_276_30020259_x	Polymorphic amino acid - HLA protein	30020259	P/A
SNP_A_30020259	Polymorphic Nucleotide - HLA gene	30020259	T/C
SNP_A_30020260	Polymorphic Nucleotide - HLA gene	30020260	A/G
SNP_A_30020276	Polymorphic Nucleotide - HLA gene	30020276	G/A
AA_A_282_30020277_I	Polymorphic amino acid - HLA protein	30020277	A/P
AA_A_282_30020277_V	Polymorphic amino acid - HLA protein	30020277	P/A
AA_A_282_30020277_x	Polymorphic amino acid - HLA protein	30020277	P/A
AA_A_283_30020280_P	Polymorphic amino acid - HLA protein	30020280	A/P
AA_A_283_30020280_H	Polymorphic amino acid - HLA protein	30020280	P/A
AA_A_283_30020280_x	Polymorphic amino acid - HLA protein	30020280	P/A
SNP_A_30020280	Polymorphic Nucleotide - HLA gene	30020280	A/C
SNP_A_30020284	Polymorphic Nucleotide - HLA gene	30020284	T/C
SNP_A_30020294	Polymorphic Nucleotide - HLA gene	30020294	C/A
AA_A_288_30020295_I	Polymorphic amino acid - HLA protein	30020295	A/P
AA_A_288_30020295_x	Polymorphic amino acid - HLA protein	30020295	P/A
AA_A_288_30020295_L	Polymorphic amino acid - HLA protein	30020295	P/A
SNP_A_30020305	Polymorphic Nucleotide - HLA gene	30020305	A/G
SNP_A_30020312	Polymorphic Nucleotide - HLA gene	30020312	C/T
AA_A_294_30020313_L	Polymorphic amino acid - HLA protein	30020313	P/A
AA_A_294_30020313_F	Polymorphic amino acid - HLA protein	30020313	A/P
AA_A_294_30020313_x	Polymorphic amino acid - HLA protein	30020313	P/A
SNP_A_30020321	Polymorphic Nucleotide - HLA gene	30020321	A/G
AA_A_297_30020322_V	Polymorphic amino acid - HLA protein	30020322	A/P
AA_A_297_30020322_M	Polymorphic amino acid - HLA protein	30020322	P/A
AA_A_297_30020322_x	Polymorphic amino acid - HLA protein	30020322	P/A
SNP_A_30020324	Polymorphic Nucleotide - HLA gene	30020324	T/A
AA_A_298_30020325_I	Polymorphic amino acid - HLA protein	30020325	A/P
AA_A_298_30020325_F	Polymorphic amino acid - HLA protein	30020325	P/A
AA_A_298_30020325_x	Polymorphic amino acid - HLA protein	30020325	P/A
SNP_A_30020327	Polymorphic Nucleotide - HLA gene	30020327	G/A
AA_A_299_30020328_T	Polymorphic amino acid - HLA protein	30020328	A/P
AA_A_299_30020328_A	Polymorphic amino acid - HLA protein	30020328	P/A
AA_A_299_30020328_x	Polymorphic amino acid - HLA protein	30020328	P/A
SNP_A_30020347	Polymorphic Nucleotide - HLA gene	30020347	C/T
AA_A_307_30020352_M	Polymorphic amino acid - HLA protein	30020352	A/P
AA_A_307_30020352_R	Polymorphic amino acid - HLA protein	30020352	P/A
AA_A_307_30020352_x	Polymorphic amino acid - HLA protein	30020352	P/A
SNP_A_30020352	Polymorphic Nucleotide - HLA gene	30020352	G/T
AA_A_310_30020361_R	Polymorphic amino acid - HLA protein	30020361	A/P
AA_A_310_30020361_x	Polymorphic amino acid - HLA protein	30020361	P/A
AA_A_310_30020361_K	Polymorphic amino acid - HLA protein	30020361	P/A
SNP_A_30020361	Polymorphic Nucleotide - HLA gene	30020361	A/G
AA_A_311_30020364_K	Polymorphic amino acid - HLA protein	30020364	A/P
AA_A_311_30020364_N	Polymorphic amino acid - HLA protein	30020364	P/A
AA_A_311_30020364_x	Polymorphic amino acid - HLA protein	30020364	P/A
SNP_A_30020365	Polymorphic Nucleotide - HLA gene	30020365	C/G
SNP_A_30020377	Polymorphic Nucleotide - HLA gene	30020377	A/G
SNP_A_30020384	Polymorphic Nucleotide - HLA gene	30020384	A/G
SNP_A_30020389	Polymorphic Nucleotide - HLA gene	30020389	A/G
SNP_A_30020430	Polymorphic Nucleotide - HLA gene	30020430	C/A
SNP_A_30020436	Polymorphic Nucleotide - HLA gene	30020436	C/G
SNP_A_30020442	Polymorphic Nucleotide - HLA gene	30020442	A/G
SNP_A_30020452	Polymorphic Nucleotide - HLA gene	30020452	T/C
SNP_A_30020456	Polymorphic Nucleotide - HLA gene	30020456	A/G
SNP_A_30020472_T	Polymorphic Nucleotide - HLA gene	30020472	P/A
SNP_A_30020472_G	Polymorphic Nucleotide - HLA gene	30020472	P/A
SNP_A_30020472_A	Polymorphic Nucleotide - HLA gene	30020472	A/P
SNP_A_30020473	Polymorphic Nucleotide - HLA gene	30020473	C/T
SNP_A_30020481	Polymorphic Nucleotide - HLA gene	30020481	C/T
SNP_A_30020485	Polymorphic Nucleotide - HLA gene	30020485	A/G
SNP_A_30020489	Polymorphic Nucleotide - HLA gene	30020489	G/T
SNP_A_30020496	Polymorphic Nucleotide - HLA gene	30020496	T/C
SNP_A_30020541	Polymorphic Nucleotide - HLA gene	30020541	G/T
SNP_A_30020543	Polymorphic Nucleotide - HLA gene	30020543	C/A
SNP_A_30020573	Polymorphic Nucleotide - HLA gene	30020573	T/C
SNP_A_30020574	Polymorphic Nucleotide - HLA gene	30020574	A/G
SNP_A_30020577	Polymorphic Nucleotide - HLA gene	30020577	A/G
SNP_A_30020593	Polymorphic Nucleotide - HLA gene	30020593	A/C
SNP_A_30020628	Polymorphic Nucleotide - HLA gene	30020628	C/G
SNP_A_30020635	Polymorphic Nucleotide - HLA gene	30020635	T/C
SNP_A_30020636	Polymorphic Nucleotide - HLA gene	30020636	C/T
SNP_A_30020647	Polymorphic Nucleotide - HLA gene	30020647	T/G
SNP_A_30020648	Polymorphic Nucleotide - HLA gene	30020648	A/G
SNP_A_30020659	Polymorphic Nucleotide - HLA gene	30020659	G/A
SNP_A_30020666	Polymorphic Nucleotide - HLA gene	30020666	T/C
SNP_A_30020692	Polymorphic Nucleotide - HLA gene	30020692	T/C
SNP_A_30020733	Polymorphic Nucleotide - HLA gene	30020733	G/A
SNP_A_30020745	Polymorphic Nucleotide - HLA gene	30020745	A/T
SNP_A_30020775	Polymorphic Nucleotide - HLA gene	30020775	A/G
SNP_A_30020809	Polymorphic Nucleotide - HLA gene	30020809	T/C
AA_A_314_30020815_D	Polymorphic amino acid - HLA protein	30020815	A/P
AA_A_314_30020815_x	Polymorphic amino acid - HLA protein	30020815	P/A
AA_A_314_30020815_V	Polymorphic amino acid - HLA protein	30020815	P/A
SNP_A_30020815	Polymorphic Nucleotide - HLA gene	30020815	T/A
SNP_A_30020831	Polymorphic Nucleotide - HLA gene	30020831	T/C
SNP_A_30020835	Polymorphic Nucleotide - HLA gene	30020835	A/T
AA_A_321_30020836_T	Polymorphic amino acid - HLA protein	30020836	P/A
AA_A_321_30020836_S	Polymorphic amino acid - HLA protein	30020836	A/P
AA_A_321_30020836_x	Polymorphic amino acid - HLA protein	30020836	P/A
SNP_A_30020864	Polymorphic Nucleotide - HLA gene	30020864	A/C
SNP_A_30020869	Polymorphic Nucleotide - HLA gene	30020869	C/G
SNP_A_30020871	Polymorphic Nucleotide - HLA gene	30020871	A/C
SNP_A_30020872	Polymorphic Nucleotide - HLA gene	30020872	A/T
SNP_A_30020875	Polymorphic Nucleotide - HLA gene	30020875	A/G
SNP_A_30020876	Polymorphic Nucleotide - HLA gene	30020876	A/G
SNP_A_30020879	Polymorphic Nucleotide - HLA gene	30020879	A/C
SNP_A_30020880	Polymorphic Nucleotide - HLA gene	30020880	C/T
SNP_A_30020904	Polymorphic Nucleotide - HLA gene	30020904	G/A
SNP_A_30020914	Polymorphic Nucleotide - HLA gene	30020914	C/T
SNP_A_30020917	Polymorphic Nucleotide - HLA gene	30020917	A/C
SNP_A_30020923	Polymorphic Nucleotide - HLA gene	30020923	T/C
SNP_A_30020947	Polymorphic Nucleotide - HLA gene	30020947	G/C
SNP_A_30020980	Polymorphic Nucleotide - HLA gene	30020980	C/T
SNP_A_30021016	Polymorphic Nucleotide - HLA gene	30021016	A/G
AA_A_334_30021017_V	Polymorphic amino acid - HLA protein	30021017	A/P
AA_A_334_30021017_M	Polymorphic amino acid - HLA protein	30021017	P/A
AA_A_334_30021017_x	Polymorphic amino acid - HLA protein	30021017	P/A
SNP_A_30021021	Polymorphic Nucleotide - HLA gene	30021021	C/T
SNP_A_30021042	Polymorphic Nucleotide - HLA gene	30021042	A/G
SNP_A_30021046	Polymorphic Nucleotide - HLA gene	30021046	T/C
SNP_A_30021053	Polymorphic Nucleotide - HLA gene	30021053	A/G
SNP_A_30021057	Polymorphic Nucleotide - HLA gene	30021057	A/G
SNP_A_30021077	Polymorphic Nucleotide - HLA gene	30021077	T/C
SNP_A_30021078	Polymorphic Nucleotide - HLA gene	30021078	A/G
SNP_A_30021090	Polymorphic Nucleotide - HLA gene	30021090	G/A
SNP_A_30021114	Polymorphic Nucleotide - HLA gene	30021114	C/G
SNP_A_30021116	Polymorphic Nucleotide - HLA gene	30021116	G/A
SNP_A_30021136	Polymorphic Nucleotide - HLA gene	30021136	A/G
SNP_A_30021150	Polymorphic Nucleotide - HLA gene	30021150	G/A
SNP_A_30021158	Polymorphic Nucleotide - HLA gene	30021158	T/C
SNP_A_30021170	Polymorphic Nucleotide - HLA gene	30021170	T/C
SNP_A_30021171	Polymorphic Nucleotide - HLA gene	30021171	G/A
SNP_A_30021176	Polymorphic Nucleotide - HLA gene	30021176	T/C
SNP_A_30021180	Polymorphic Nucleotide - HLA gene	30021180	G/T
rs2499	Polymorphic Nucleotide	30021521	A/C
rs6921314	Polymorphic Nucleotide	30022199	A/G
rs376646	Polymorphic Nucleotide	30022356	T/C
rs2735097	Polymorphic Nucleotide	30023280	T/G
rs7745413	Polymorphic Nucleotide	30023448	C/T
rs417162	Polymorphic Nucleotide	30024484	G/A
rs1655900	Polymorphic Nucleotide	30024597	A/G
rs1655906	Polymorphic Nucleotide	30026233	A/T
rs2508037	Polymorphic Nucleotide	30026415	A/G
rs1632874	Polymorphic Nucleotide	30030102	C/A
rs9260570	Polymorphic Nucleotide	30030117	A/G
rs16896742	Polymorphic Nucleotide	30030719	G/A
rs397099	Polymorphic Nucleotide	30031902	T/A
rs3893538	Polymorphic Nucleotide	30032404	G/A
rs2517701	Polymorphic Nucleotide	30033951	A/T
rs2523937	Polymorphic Nucleotide	30035200	C/G
rs2571400	Polymorphic Nucleotide	30035701	G/C
rs2517689	Polymorphic Nucleotide	30037232	A/G
rs7739434	Polymorphic Nucleotide	30038598	G/A
rs9260734	Polymorphic Nucleotide	30040645	A/G
rs3903160	Polymorphic Nucleotide	30040876	T/C
rs3873283	Polymorphic Nucleotide	30040979	C/T
rs6457109	Polymorphic Nucleotide	30041240	C/T
rs2844806	Polymorphic Nucleotide	30041418	G/A
rs6457110	Polymorphic Nucleotide	30041860	A/T
rs6914699	Polymorphic Nucleotide	30042001	C/T
rs3893259	Polymorphic Nucleotide	30042433	A/G
rs4713270	Polymorphic Nucleotide	30042676	A/G
rs3893464	Polymorphic Nucleotide	30043229	T/C
rs9260759	Polymorphic Nucleotide	30043351	T/C
rs4959036	Polymorphic Nucleotide	30044114	G/T
rs4959037	Polymorphic Nucleotide	30044286	T/A
rs12193110	Polymorphic Nucleotide	30045083	T/C
rs12193208	Polymorphic Nucleotide	30045128	T/G
rs2517673	Polymorphic Nucleotide	30045221	T/C
rs4713274	Polymorphic Nucleotide	30045472	C/G
rs2256539	Polymorphic Nucleotide	30045719	C/T
rs2256543	Polymorphic Nucleotide	30045812	T/C
rs3202637	Polymorphic Nucleotide	30045875	G/A
rs1061535	Polymorphic Nucleotide	30045903	A/G
rs2523971	Polymorphic Nucleotide	30046237	T/G
rs12195260	Polymorphic Nucleotide	30046434	A/G
rs2571377	Polymorphic Nucleotide	30046550	T/G
rs17180206	Polymorphic Nucleotide	30046637	C/T
rs2523969	Polymorphic Nucleotide	30046756	A/T
rs2735080	Polymorphic Nucleotide	30046832	T/G
rs2735079	Polymorphic Nucleotide	30046911	A/G
rs9260786	Polymorphic Nucleotide	30047091	C/G
rs2523964	Polymorphic Nucleotide	30047273	A/G
rs2523963	Polymorphic Nucleotide	30047462	T/A
rs17186650	Polymorphic Nucleotide	30047493	A/G
rs2523962	Polymorphic Nucleotide	30047523	A/G
rs2523961	Polymorphic Nucleotide	30047559	T/C
rs9260794	Polymorphic Nucleotide	30047656	A/T
rs435766	Polymorphic Nucleotide	30047831	T/C
rs1264813	Polymorphic Nucleotide	30047879	T/C
rs17180311	Polymorphic Nucleotide	30047981	A/G
rs2256902	Polymorphic Nucleotide	30048351	A/G
rs5009448	Polymorphic Nucleotide	30048467	T/C
rs6929675	Polymorphic Nucleotide	30048483	T/G
rs2844805	Polymorphic Nucleotide	30048658	A/G
rs55702275	Polymorphic Nucleotide	30048676	C/G
rs2256919	Polymorphic Nucleotide	30048729	C/A
rs2256922	Polymorphic Nucleotide	30048793	T/C
rs4959010	Polymorphic Nucleotide	30048922	C/T
rs56289102	Polymorphic Nucleotide	30048990	T/C
rs9260802	Polymorphic Nucleotide	30049043	G/A
rs2571376	Polymorphic Nucleotide	30049163	T/C
rs9295825	Polymorphic Nucleotide	30049410	A/G
rs2523947	Polymorphic Nucleotide	30049852	A/C
rs2523946	Polymorphic Nucleotide	30049922	A/G
rs3823352	Polymorphic Nucleotide	30050012	C/G
rs3823355	Polymorphic Nucleotide	30050062	T/C
rs2844804	Polymorphic Nucleotide	30050105	C/A
1kg_6_30050170	Polymorphic Nucleotide	30050170	T/G
rs3823358	Polymorphic Nucleotide	30050184	A/G
1kg_6_30050821	Polymorphic Nucleotide	30050821	A/C
rs2232238	Polymorphic Nucleotide	30050836	C/T
rs2232239	Polymorphic Nucleotide	30050845	C/T
rs2523943	Polymorphic Nucleotide	30050906	C/A
rs9260830	Polymorphic Nucleotide	30050958	C/G
rs400488	Polymorphic Nucleotide	30051014	T/C
rs6903753	Polymorphic Nucleotide	30051157	G/A
rs1128306	Polymorphic Nucleotide	30051248	A/G
rs2071568	Polymorphic Nucleotide	30051260	A/G
rs66703876	Polymorphic Nucleotide	30051317	T/C
rs17180353	Polymorphic Nucleotide	30051334	T/C
rs2735076	Polymorphic Nucleotide	30051469	T/C
rs2394250	Polymorphic Nucleotide	30051635	T/G
rs2394251	Polymorphic Nucleotide	30051667	G/C
rs3823363	Polymorphic Nucleotide	30051694	C/T
rs2893999	Polymorphic Nucleotide	30051811	C/T
rs2245961	Polymorphic Nucleotide	30051983	C/A
rs3823374	Polymorphic Nucleotide	30052127	A/C
rs3823375	Polymorphic Nucleotide	30052137	C/T
rs3823376	Polymorphic Nucleotide	30052163	C/T
rs3823377	Polymorphic Nucleotide	30052232	A/C
rs2844803	Polymorphic Nucleotide	30052293	T/C
rs3823382	Polymorphic Nucleotide	30053189	T/A
rs2571375	Polymorphic Nucleotide	30053249	C/T
rs3823384	Polymorphic Nucleotide	30053347	G/A
1kg_6_30053363	Polymorphic Nucleotide	30053363	G/C
rs9260860	Polymorphic Nucleotide	30053487	T/C
rs9260861	Polymorphic Nucleotide	30053573	T/C
rs2246198	Polymorphic Nucleotide	30053581	A/G
rs2246199	Polymorphic Nucleotide	30053599	T/C
rs9260862	Polymorphic Nucleotide	30053720	T/C
rs9260863	Polymorphic Nucleotide	30053750	T/G
rs9260864	Polymorphic Nucleotide	30053820	A/G
rs9260865	Polymorphic Nucleotide	30053877	C/T
rs3132685	Polymorphic Nucleotide	30053928	T/C
rs9260866	Polymorphic Nucleotide	30053998	A/G
rs9260869	Polymorphic Nucleotide	30054432	T/C
rs9260873	Polymorphic Nucleotide	30054635	C/T
rs2108691	Polymorphic Nucleotide	30056344	A/C
rs9260914	Polymorphic Nucleotide	30056380	A/G
rs2735069	Polymorphic Nucleotide	30056461	T/G
rs9260915	Polymorphic Nucleotide	30056536	T/C
rs9260918	Polymorphic Nucleotide	30056730	T/C
rs2844802	Polymorphic Nucleotide	30056791	A/T
rs9260919	Polymorphic Nucleotide	30056863	T/C
rs3873291	Polymorphic Nucleotide	30056920	A/G
rs2517810	Polymorphic Nucleotide	30057009	G/C
rs423808	Polymorphic Nucleotide	30057102	A/C
rs410909	Polymorphic Nucleotide	30057147	A/C
rs17180528	Polymorphic Nucleotide	30057321	C/T
rs2571430	Polymorphic Nucleotide	30057427	C/T
rs2246638	Polymorphic Nucleotide	30057476	T/C
rs2246642	Polymorphic Nucleotide	30057497	T/C
1kg_6_30057768	Polymorphic Nucleotide	30057768	A/G
rs2394255	Polymorphic Nucleotide	30057800	A/G
rs401618	Polymorphic Nucleotide	30058189	C/T
rs2735068	Polymorphic Nucleotide	30058562	G/A
rs9260928	Polymorphic Nucleotide	30058647	T/C
rs3891158	Polymorphic Nucleotide	30058812	G/C
rs73725904	Polymorphic Nucleotide	30058818	C/G
rs73428121	Polymorphic Nucleotide	30058958	C/A
rs2517808	Polymorphic Nucleotide	30058990	A/G
rs2735067	Polymorphic Nucleotide	30059085	C/T
rs57035982	Polymorphic Nucleotide	30059183	A/G
rs57680173	Polymorphic Nucleotide	30059273	T/G
rs9260929	Polymorphic Nucleotide	30059761	C/T
rs11757750	Polymorphic Nucleotide	30060141	C/T
rs58867136	Polymorphic Nucleotide	30060532	G/A
1kg_6_30060683	Polymorphic Nucleotide	30060683	T/C
rs17186937	Polymorphic Nucleotide	30060793	C/T
rs17186944	Polymorphic Nucleotide	30060899	T/C
rs17186951	Polymorphic Nucleotide	30060903	A/T
rs11755966	Polymorphic Nucleotide	30060910	A/G
rs11755984	Polymorphic Nucleotide	30061014	A/G
rs11755961	Polymorphic Nucleotide	30061078	T/C
rs11755992	Polymorphic Nucleotide	30061249	G/C
rs2735065	Polymorphic Nucleotide	30061568	T/G
rs73725910	Polymorphic Nucleotide	30061607	A/G
rs73725911	Polymorphic Nucleotide	30061695	C/T
rs5875226	Polymorphic Nucleotide	30061964	I/D
rs12662947	Polymorphic Nucleotide	30062090	C/T
rs12661411	Polymorphic Nucleotide	30062178	T/C
rs12662967	Polymorphic Nucleotide	30062259	C/T
rs4947244	Polymorphic Nucleotide	30062343	G/C
rs73410503	Polymorphic Nucleotide	30062435	A/G
rs34894339	Polymorphic Nucleotide	30062596	G/A
rs35356382	Polymorphic Nucleotide	30062621	T/C
rs35480831	Polymorphic Nucleotide	30062698	T/C
rs17180570	Polymorphic Nucleotide	30062763	C/T
rs17186979	Polymorphic Nucleotide	30062830	G/A
rs3901554	Polymorphic Nucleotide	30063004	G/A
rs73725919	Polymorphic Nucleotide	30063067	T/G
rs5025708	Polymorphic Nucleotide	30063178	G/T
rs17187077	Polymorphic Nucleotide	30063201	C/A
rs17187141	Polymorphic Nucleotide	30063367	C/T
rs73725921	Polymorphic Nucleotide	30063410	A/G
rs17180794	Polymorphic Nucleotide	30063518	C/T
1kg_6_30063999	Polymorphic Nucleotide	30063999	C/T
rs73410524	Polymorphic Nucleotide	30064028	A/G
1kg_6_30064629	Polymorphic Nucleotide	30064629	A/C
rs35697864	Polymorphic Nucleotide	30064710	G/A
rs9260930	Polymorphic Nucleotide	30064932	C/T
rs4959039	Polymorphic Nucleotide	30065048	G/A
rs6457120	Polymorphic Nucleotide	30065057	A/G
rs12664166	Polymorphic Nucleotide	30065264	G/T
rs9260931	Polymorphic Nucleotide	30065487	C/A
rs72843105	Polymorphic Nucleotide	30065611	T/C
rs9260932	Polymorphic Nucleotide	30065781	C/T
rs9260934	Polymorphic Nucleotide	30065961	A/G
rs9260954	Polymorphic Nucleotide	30067914	G/C
rs7749944	Polymorphic Nucleotide	30067979	C/A
rs9260955	Polymorphic Nucleotide	30068016	T/C
1kg_6_30068157	Polymorphic Nucleotide	30068157	G/A
rs16896853	Polymorphic Nucleotide	30068310	A/C
rs9260959	Polymorphic Nucleotide	30068849	T/A
rs9260960	Polymorphic Nucleotide	30068937	G/C
rs9260961	Polymorphic Nucleotide	30068978	T/G
rs9260962	Polymorphic Nucleotide	30069038	T/C
rs1632926	Polymorphic Nucleotide	30069253	G/A
rs9260966	Polymorphic Nucleotide	30069260	A/G
rs9260967	Polymorphic Nucleotide	30069346	A/G
rs9260968	Polymorphic Nucleotide	30069418	A/C
rs2517807	Polymorphic Nucleotide	30069610	T/C
rs9260975	Polymorphic Nucleotide	30069701	T/C
rs9260978	Polymorphic Nucleotide	30069832	T/C
rs9260982	Polymorphic Nucleotide	30070046	A/T
rs9260983	Polymorphic Nucleotide	30070118	C/G
rs9260984	Polymorphic Nucleotide	30070247	A/G
rs9260988	Polymorphic Nucleotide	30070494	C/T
rs73725936	Polymorphic Nucleotide	30070720	A/G
rs9260994	Polymorphic Nucleotide	30070775	G/C
rs6457121	Polymorphic Nucleotide	30071044	A/G
rs6910898	Polymorphic Nucleotide	30071158	C/T
rs6911583	Polymorphic Nucleotide	30071500	C/T
rs9260998	Polymorphic Nucleotide	30071601	G/A
rs58858573	Polymorphic Nucleotide	30071703	A/C
rs9261008	Polymorphic Nucleotide	30072446	C/T
rs9261011	Polymorphic Nucleotide	30072784	A/G
rs9261016	Polymorphic Nucleotide	30073285	T/C
rs6911279	Polymorphic Nucleotide	30073323	G/A
rs6912080	Polymorphic Nucleotide	30073542	T/G
rs9261020	Polymorphic Nucleotide	30073650	T/C
rs6912154	Polymorphic Nucleotide	30073760	T/C
rs9261023	Polymorphic Nucleotide	30073820	T/C
rs9261026	Polymorphic Nucleotide	30073952	T/C
rs9261035	Polymorphic Nucleotide	30074154	A/G
rs9261036	Polymorphic Nucleotide	30074280	A/G
rs9261037	Polymorphic Nucleotide	30074444	G/A
rs6941318	Polymorphic Nucleotide	30074829	C/T
rs12210359	Polymorphic Nucleotide	30074875	T/C
rs58226366	Polymorphic Nucleotide	30074983	C/G
rs17180940	Polymorphic Nucleotide	30075117	T/G
rs9261048	Polymorphic Nucleotide	30075168	T/C
rs6903621	Polymorphic Nucleotide	30075465	C/T
rs6923856	Polymorphic Nucleotide	30075508	T/C
rs73412455	Polymorphic Nucleotide	30075646	A/G
rs6904120	Polymorphic Nucleotide	30075721	C/T
rs9261056	Polymorphic Nucleotide	30075778	G/C
rs9261058	Polymorphic Nucleotide	30075969	A/G
rs9261059	Polymorphic Nucleotide	30075978	C/T
rs12664967	Polymorphic Nucleotide	30076159	G/C
rs356960	Polymorphic Nucleotide	30076254	T/C
rs9261079	Polymorphic Nucleotide	30076743	A/G
rs9261080	Polymorphic Nucleotide	30076966	G/A
rs9261081	Polymorphic Nucleotide	30077019	C/T
rs72502509	Polymorphic Nucleotide	30077169	T/C
rs9261084	Polymorphic Nucleotide	30077202	T/C
rs9261085	Polymorphic Nucleotide	30077492	C/T
rs9261086	Polymorphic Nucleotide	30077575	T/A
rs9261089	Polymorphic Nucleotide	30077797	C/T
rs9261090	Polymorphic Nucleotide	30077908	T/C
rs9261091	Polymorphic Nucleotide	30077952	0/G
rs55945512	Polymorphic Nucleotide	30078018	T/A
rs11760176	Polymorphic Nucleotide	30078406	T/C
rs7758512	Polymorphic Nucleotide	30078568	G/T
rs9261093	Polymorphic Nucleotide	30078664	C/T
rs189605	Polymorphic Nucleotide	30078991	G/A
rs6905157	Polymorphic Nucleotide	30079527	G/A
rs58161072	Polymorphic Nucleotide	30079553	T/C
rs9261100	Polymorphic Nucleotide	30080028	C/T
rs356966	Polymorphic Nucleotide	30080963	A/G
rs9261103	Polymorphic Nucleotide	30081114	C/T
rs11965524	Polymorphic Nucleotide	30081166	A/T
rs2286405	Polymorphic Nucleotide	30081371	G/A
rs9393986	Polymorphic Nucleotide	30081505	C/T
rs2286404	Polymorphic Nucleotide	30081599	C/T
rs356967	Polymorphic Nucleotide	30081889	T/C
rs4313034	Polymorphic Nucleotide	30081904	C/T
rs7768179	Polymorphic Nucleotide	30081957	G/A
rs7768931	Polymorphic Nucleotide	30082133	0/G
rs9261105	Polymorphic Nucleotide	30082479	G/A
rs28400886	Polymorphic Nucleotide	30082654	A/G
rs356968	Polymorphic Nucleotide	30083026	A/C
rs6940082	Polymorphic Nucleotide	30083074	C/G
rs2240619	Polymorphic Nucleotide	30083432	G/T
rs73414465	Polymorphic Nucleotide	30083698	C/T
rs73725953	Polymorphic Nucleotide	30083754	C/A
rs3765604	Polymorphic Nucleotide	30084003	G/C
rs2275853	Polymorphic Nucleotide	30085047	G/C
rs356969	Polymorphic Nucleotide	30085124	C/G
rs9261115	Polymorphic Nucleotide	30085952	C/G
rs12661053	Polymorphic Nucleotide	30086006	T/C
rs4713281	Polymorphic Nucleotide	30086331	A/G
rs356970	Polymorphic Nucleotide	30086505	C/T
rs9261117	Polymorphic Nucleotide	30086632	C/G
rs9261119	Polymorphic Nucleotide	30087291	A/G
rs9261127	Polymorphic Nucleotide	30087368	C/T
rs9261129	Polymorphic Nucleotide	30087558	C/T
rs11753431	Polymorphic Nucleotide	30087622	A/G
rs356971	Polymorphic Nucleotide	30087776	C/A
rs3734835	Polymorphic Nucleotide	30087805	C/T
rs73725957	Polymorphic Nucleotide	30087995	G/T
rs3734836	Polymorphic Nucleotide	30088052	C/T
rs11753960	Polymorphic Nucleotide	30088219	T/C
rs9261132	Polymorphic Nucleotide	30089042	C/T
rs9261133	Polymorphic Nucleotide	30089166	C/T
rs9261136	Polymorphic Nucleotide	30089406	C/T
rs9261138	Polymorphic Nucleotide	30089494	T/C
rs11759388	Polymorphic Nucleotide	30089712	G/A
rs16896044	Polymorphic Nucleotide	30089729	A/G
rs62388749	Polymorphic Nucleotide	30090020	C/G
rs11965585	Polymorphic Nucleotide	30090408	A/G
rs11965659	Polymorphic Nucleotide	30090742	C/G
rs6457126	Polymorphic Nucleotide	30091018	C/T
rs356956	Polymorphic Nucleotide	30091123	A/T
rs356955	Polymorphic Nucleotide	30091204	T/C
rs356954	Polymorphic Nucleotide	30091517	G/A
rs9261142	Polymorphic Nucleotide	30091694	C/A
rs9357092	Polymorphic Nucleotide	30092231	A/G
rs73725962	Polymorphic Nucleotide	30092822	A/C
rs9261145	Polymorphic Nucleotide	30092844	T/C
rs9261146	Polymorphic Nucleotide	30093304	G/A
rs9261147	Polymorphic Nucleotide	30093467	G/A
rs56073777	Polymorphic Nucleotide	30093471	T/G
rs9348835	Polymorphic Nucleotide	30093609	G/A
rs6926792	Polymorphic Nucleotide	30093828	A/G
rs6931672	Polymorphic Nucleotide	30094121	A/G
rs56344665	Polymorphic Nucleotide	30094389	C/T
rs6931776	Polymorphic Nucleotide	30094406	G/A
rs6932091	Polymorphic Nucleotide	30094480	T/C
rs165256	Polymorphic Nucleotide	30094663	C/T
rs9261149	Polymorphic Nucleotide	30095099	C/T
1kg_6_30095101	Polymorphic Nucleotide	30095101	C/T
rs4711206	Polymorphic Nucleotide	30095163	A/G
rs3869065	Polymorphic Nucleotide	30095453	G/C
rs9261151	Polymorphic Nucleotide	30095717	A/G
rs3893530	Polymorphic Nucleotide	30096378	A/G
rs3891157	Polymorphic Nucleotide	30096418	C/A
rs3129012	Polymorphic Nucleotide	30096621	T/C
rs3891156	Polymorphic Nucleotide	30096719	A/G
rs6928966	Polymorphic Nucleotide	30096943	C/T
rs17193851	Polymorphic Nucleotide	30097167	C/T
rs10947045	Polymorphic Nucleotide	30097668	T/C
rs165255	Polymorphic Nucleotide	30097674	G/C
rs9261156	Polymorphic Nucleotide	30099517	T/G
rs73416498	Polymorphic Nucleotide	30099552	A/G
rs6919438	Polymorphic Nucleotide	30099628	G/A
rs6919617	Polymorphic Nucleotide	30099678	G/A
rs6920254	Polymorphic Nucleotide	30099777	A/G
rs259926	Polymorphic Nucleotide	30099846	T/C
1kg_6_30099906	Polymorphic Nucleotide	30099906	A/G
rs1150743	Polymorphic Nucleotide	30100240	A/G
rs6925061	Polymorphic Nucleotide	30100265	T/C
rs73416501	Polymorphic Nucleotide	30100593	A/G
rs259925	Polymorphic Nucleotide	30100716	A/G
rs259924	Polymorphic Nucleotide	30100744	G/A
rs9261159	Polymorphic Nucleotide	30100952	A/G
rs9261160	Polymorphic Nucleotide	30101065	C/T
rs166325	Polymorphic Nucleotide	30101175	G/C
rs9261171	Polymorphic Nucleotide	30104100	G/A
rs3094145	Polymorphic Nucleotide	30104234	C/T
rs7746866	Polymorphic Nucleotide	30106161	C/T
rs9261179	Polymorphic Nucleotide	30106239	T/C
rs9261180	Polymorphic Nucleotide	30106630	C/G
rs9261181	Polymorphic Nucleotide	30106851	A/G
rs9261185	Polymorphic Nucleotide	30107230	G/A
rs9261190	Polymorphic Nucleotide	30108693	G/A
rs17187523	Polymorphic Nucleotide	30108702	T/C
rs10947046	Polymorphic Nucleotide	30108952	G/T
rs62388754	Polymorphic Nucleotide	30109682	T/C
rs259928	Polymorphic Nucleotide	30109749	C/T
rs9261191	Polymorphic Nucleotide	30109929	A/G
rs259929	Polymorphic Nucleotide	30110031	C/T
rs9261193	Polymorphic Nucleotide	30110152	C/T
rs3121594	Polymorphic Nucleotide	30110420	C/G
rs3121593	Polymorphic Nucleotide	30110772	C/G
rs166327	Polymorphic Nucleotide	30110860	G/A
rs9261198	Polymorphic Nucleotide	30110921	A/G
rs9261199	Polymorphic Nucleotide	30111089	G/A
rs9261200	Polymorphic Nucleotide	30111284	A/G
rs3869066	Polymorphic Nucleotide	30111743	G/A
rs3869067	Polymorphic Nucleotide	30111776	G/A
rs3869068	Polymorphic Nucleotide	30112031	A/G
rs259930	Polymorphic Nucleotide	30112165	C/G
rs9261201	Polymorphic Nucleotide	30112238	G/A
rs259931	Polymorphic Nucleotide	30112350	T/A
rs58314476	Polymorphic Nucleotide	30112677	G/A
rs259933	Polymorphic Nucleotide	30113284	A/G
rs9261205	Polymorphic Nucleotide	30113290	C/T
rs4711207	Polymorphic Nucleotide	30113733	A/C
rs9261207	Polymorphic Nucleotide	30114461	C/T
rs9405044	Polymorphic Nucleotide	30114744	A/G
rs62388755	Polymorphic Nucleotide	30114784	A/G
rs259934	Polymorphic Nucleotide	30114855	T/C
rs259935	Polymorphic Nucleotide	30115030	T/C
rs73420439	Polymorphic Nucleotide	30115095	C/T
rs259937	Polymorphic Nucleotide	30115472	G/A
rs10947047	Polymorphic Nucleotide	30115690	A/G
rs11962771	Polymorphic Nucleotide	30115963	A/G
rs259938	Polymorphic Nucleotide	30115982	C/G
rs6915205	Polymorphic Nucleotide	30116022	T/C
rs3910312	Polymorphic Nucleotide	30116725	G/T
rs9261211	Polymorphic Nucleotide	30116799	T/G
rs9261212	Polymorphic Nucleotide	30116975	C/T
rs9261214	Polymorphic Nucleotide	30117588	G/A
rs12664794	Polymorphic Nucleotide	30117643	G/A
rs9261215	Polymorphic Nucleotide	30117758	C/A
rs9261216	Polymorphic Nucleotide	30118118	G/A
rs9380150	Polymorphic Nucleotide	30118471	C/T
rs9261217	Polymorphic Nucleotide	30118487	C/T
rs60477028	Polymorphic Nucleotide	30118869	C/T
rs2855593	Polymorphic Nucleotide	30118936	T/C
rs9261218	Polymorphic Nucleotide	30119254	A/G
rs9261219	Polymorphic Nucleotide	30119430	A/G
rs259939	Polymorphic Nucleotide	30119560	G/A
rs11965452	Polymorphic Nucleotide	30119781	A/C
rs9261220	Polymorphic Nucleotide	30119842	T/G
rs259940	Polymorphic Nucleotide	30119913	C/T
rs6940552	Polymorphic Nucleotide	30120319	A/G
rs72843139	Polymorphic Nucleotide	30120603	A/G
rs62388756	Polymorphic Nucleotide	30120739	G/A
rs9261223	Polymorphic Nucleotide	30121751	C/T
rs9261224	Polymorphic Nucleotide	30121866	T/C
rs9261226	Polymorphic Nucleotide	30122436	T/C
rs9261227	Polymorphic Nucleotide	30122646	C/T
rs259942	Polymorphic Nucleotide	30123146	A/G
rs259943	Polymorphic Nucleotide	30123309	C/T
rs7766469	Polymorphic Nucleotide	30123573	T/G
rs9261232	Polymorphic Nucleotide	30123706	T/G
rs3134879	Polymorphic Nucleotide	30123884	G/A
rs6457138	Polymorphic Nucleotide	30124276	C/A
rs6457139	Polymorphic Nucleotide	30124360	G/T
rs7771476	Polymorphic Nucleotide	30124552	G/A
rs174220	Polymorphic Nucleotide	30125735	G/A
rs9261243	Polymorphic Nucleotide	30125738	C/T
rs259945	Polymorphic Nucleotide	30127185	T/A
rs9261249	Polymorphic Nucleotide	30127623	A/C
rs9261251	Polymorphic Nucleotide	30127748	A/T
rs259946	Polymorphic Nucleotide	30128024	A/G
rs259948	Polymorphic Nucleotide	30129728	T/C
rs9261256	Polymorphic Nucleotide	30129920	G/C
rs7761314	Polymorphic Nucleotide	30130132	T/C
rs9261257	Polymorphic Nucleotide	30130404	A/G
rs259949	Polymorphic Nucleotide	30130557	A/G
rs62390160	Polymorphic Nucleotide	30130577	C/T
1kg_6_30130736	Polymorphic Nucleotide	30130736	C/T
rs9261258	Polymorphic Nucleotide	30130787	A/G
rs9261260	Polymorphic Nucleotide	30131331	G/T
rs3869070	Polymorphic Nucleotide	30131847	C/T
1kg_6_30132242	Polymorphic Nucleotide	30132242	T/C
rs9261261	Polymorphic Nucleotide	30132344	G/A
rs6928431	Polymorphic Nucleotide	30132363	A/T
rs9261262	Polymorphic Nucleotide	30132373	T/C
rs9366752	Polymorphic Nucleotide	30132656	T/C
rs9261263	Polymorphic Nucleotide	30132728	G/C
rs6911724	Polymorphic Nucleotide	30133158	A/G
rs9261264	Polymorphic Nucleotide	30133189	C/T
rs6911634	Polymorphic Nucleotide	30133264	T/C
rs259919	Polymorphic Nucleotide	30133482	T/C
rs17193886	Polymorphic Nucleotide	30133628	C/T
rs259920	Polymorphic Nucleotide	30133738	A/G
rs6917477	Polymorphic Nucleotide	30133963	C/G
rs16896944	Polymorphic Nucleotide	30134125	C/T
rs17187553	Polymorphic Nucleotide	30134143	C/T
rs12208867	Polymorphic Nucleotide	30134215	A/G
rs10484549	Polymorphic Nucleotide	30134269	C/T
rs9261265	Polymorphic Nucleotide	30134329	C/T
1kg_6_30134410	Polymorphic Nucleotide	30134410	A/C
rs62390162	Polymorphic Nucleotide	30134747	T/C
rs3757327	Polymorphic Nucleotide	30135392	A/G
rs3132130	Polymorphic Nucleotide	30135431	C/G
rs3132129	Polymorphic Nucleotide	30135839	T/C
rs3757328	Polymorphic Nucleotide	30136331	A/G
rs3757329	Polymorphic Nucleotide	30136403	C/A
rs3757332	Polymorphic Nucleotide	30136456	C/T
rs9261266	Polymorphic Nucleotide	30136531	T/C
rs3757333	Polymorphic Nucleotide	30136585	A/C
rs9295829	Polymorphic Nucleotide	30136779	G/A
rs7769930	Polymorphic Nucleotide	30136786	C/A
rs1150742	Polymorphic Nucleotide	30136810	G/A
rs7770505	Polymorphic Nucleotide	30136892	A/G
rs7770557	Polymorphic Nucleotide	30137088	G/C
rs16896958	Polymorphic Nucleotide	30137238	G/C
rs17187658	Polymorphic Nucleotide	30137322	T/G
rs10745	Polymorphic Nucleotide	30138036	A/G
rs9261269	Polymorphic Nucleotide	30138093	A/G
rs9261270	Polymorphic Nucleotide	30138114	A/G
rs9261271	Polymorphic Nucleotide	30138168	A/T
rs1150740	Polymorphic Nucleotide	30138668	T/G
rs9261274	Polymorphic Nucleotide	30138768	T/C
rs9261275	Polymorphic Nucleotide	30138907	T/C
rs9261276	Polymorphic Nucleotide	30139038	T/C
rs9261277	Polymorphic Nucleotide	30139070	C/T
rs1150739	Polymorphic Nucleotide	30139324	G/A
rs9261278	Polymorphic Nucleotide	30139341	T/C
rs56270681	Polymorphic Nucleotide	30139435	A/G
rs11752321	Polymorphic Nucleotide	30140298	C/G
rs1048412	Polymorphic Nucleotide	30140474	G/A
rs8321	Polymorphic Nucleotide	30140501	G/T
rs3188482	Polymorphic Nucleotide	30140652	G/A
rs16896970	Polymorphic Nucleotide	30140896	G/A
rs3121595	Polymorphic Nucleotide	30141451	C/T
rs3807030	Polymorphic Nucleotide	30141669	T/G
rs3807031	Polymorphic Nucleotide	30141863	A/C
rs9261280	Polymorphic Nucleotide	30142163	C/T
1kg_6_30142268	Polymorphic Nucleotide	30142268	C/T
rs1150738	Polymorphic Nucleotide	30143068	A/C
rs9261281	Polymorphic Nucleotide	30143320	A/G
rs11755907	Polymorphic Nucleotide	30143486	T/A
rs9261284	Polymorphic Nucleotide	30143784	A/T
rs9261285	Polymorphic Nucleotide	30144062	A/C
rs9261286	Polymorphic Nucleotide	30144248	G/A
rs17187693	Polymorphic Nucleotide	30144312	C/G
rs2074482	Polymorphic Nucleotide	30144450	T/G
rs17187707	Polymorphic Nucleotide	30144507	G/A
rs9261287	Polymorphic Nucleotide	30144549	G/A
rs9261288	Polymorphic Nucleotide	30145332	T/C
rs9261289	Polymorphic Nucleotide	30145595	A/C
rs1051133	Polymorphic Nucleotide	30145887	T/A
rs6539	Polymorphic Nucleotide	30145969	C/T
rs2021163	Polymorphic Nucleotide	30146362	C/G
rs9261290	Polymorphic Nucleotide	30146626	C/T
rs73728107	Polymorphic Nucleotide	30146802	G/A
rs9261292	Polymorphic Nucleotide	30146809	G/C
rs2301753	Polymorphic Nucleotide	30147219	A/C
rs2301751	Polymorphic Nucleotide	30147463	A/G
1kg_6_30147546	Polymorphic Nucleotide	30147546	A/T
rs9261294	Polymorphic Nucleotide	30147620	G/A
rs9261296	Polymorphic Nucleotide	30147731	A/T
rs11753939	Polymorphic Nucleotide	30147746	C/G
rs9261297	Polymorphic Nucleotide	30147824	A/G
rs9261298	Polymorphic Nucleotide	30147880	A/G
rs9261299	Polymorphic Nucleotide	30147987	G/T
rs9393989	Polymorphic Nucleotide	30148063	A/G
rs9261300	Polymorphic Nucleotide	30148164	T/C
rs10947050	Polymorphic Nucleotide	30148270	T/C
1kg_6_30148376	Polymorphic Nucleotide	30148376	T/C
rs12200084	Polymorphic Nucleotide	30148582	A/G
rs2074480	Polymorphic Nucleotide	30148789	G/T
rs2074479	Polymorphic Nucleotide	30148988	C/T
rs62390181	Polymorphic Nucleotide	30149015	A/G
rs11965379	Polymorphic Nucleotide	30149488	T/C
rs9261301	Polymorphic Nucleotide	30149538	G/A
rs1264714	Polymorphic Nucleotide	30150188	T/G
rs9261302	Polymorphic Nucleotide	30150328	A/G
rs60940958	Polymorphic Nucleotide	30150495	G/A
rs9261303	Polymorphic Nucleotide	30150647	C/T
rs2285805	Polymorphic Nucleotide	30150840	C/G
rs1150736	Polymorphic Nucleotide	30150934	T/C
rs11758516	Polymorphic Nucleotide	30151465	C/T
rs3807034	Polymorphic Nucleotide	30151971	C/T
rs3132682	Polymorphic Nucleotide	30152367	G/C
rs3807035	Polymorphic Nucleotide	30152806	T/C
rs3807036	Polymorphic Nucleotide	30152893	A/G
rs9295830	Polymorphic Nucleotide	30152965	T/C
rs1150735	Polymorphic Nucleotide	30153178	T/C
rs17187735	Polymorphic Nucleotide	30153376	C/T
1kg_6_30153470	Polymorphic Nucleotide	30153470	G/A
1kg_6_30153474	Polymorphic Nucleotide	30153474	C/T
rs1150734	Polymorphic Nucleotide	30153689	C/T
rs9261306	Polymorphic Nucleotide	30153710	C/T
1kg_6_30153825	Polymorphic Nucleotide	30153825	T/C
1kg_6_30153861	Polymorphic Nucleotide	30153861	T/G
rs9261309	Polymorphic Nucleotide	30153937	G/A
rs2394734	Polymorphic Nucleotide	30154225	A/G
1kg_6_30154271	Polymorphic Nucleotide	30154271	A/G
rs73728115	Polymorphic Nucleotide	30154478	T/C
rs9261312	Polymorphic Nucleotide	30154519	C/T
rs9261313	Polymorphic Nucleotide	30154731	A/C
1kg_6_30154757	Polymorphic Nucleotide	30154757	G/A
1kg_6_30154827	Polymorphic Nucleotide	30154827	T/C
1kg_6_30154918	Polymorphic Nucleotide	30154918	A/G
1kg_6_30155153	Polymorphic Nucleotide	30155153	G/T
rs4711209	Polymorphic Nucleotide	30155382	A/G
rs9261315	Polymorphic Nucleotide	30155482	T/G
1kg_6_30155591	Polymorphic Nucleotide	30155591	A/G
rs9261316	Polymorphic Nucleotide	30155816	A/G
rs7382061	Polymorphic Nucleotide	30155944	T/C
1kg_6_30155999	Polymorphic Nucleotide	30155999	A/G
rs9261317	Polymorphic Nucleotide	30156284	T/A
rs2057728	Polymorphic Nucleotide	30162736	T/C
1kg_6_30162826	Polymorphic Nucleotide	30162826	G/T
1kg_6_30163158	Polymorphic Nucleotide	30163158	T/C
rs6909253	Polymorphic Nucleotide	30163622	G/T
rs9261360	Polymorphic Nucleotide	30163646	T/C
rs6909437	Polymorphic Nucleotide	30163778	C/T
rs9261361	Polymorphic Nucleotide	30163912	G/A
rs1264709	Polymorphic Nucleotide	30164455	A/T
rs7770520	Polymorphic Nucleotide	30164816	G/A
rs7771071	Polymorphic Nucleotide	30164888	T/G
rs9261364	Polymorphic Nucleotide	30164964	G/A
rs1264708	Polymorphic Nucleotide	30165133	C/T
1kg_6_30165523	Polymorphic Nucleotide	30165523	T/C
rs9261365	Polymorphic Nucleotide	30165654	T/C
rs11965797	Polymorphic Nucleotide	30165742	T/C
rs9261366	Polymorphic Nucleotide	30166062	T/C
rs9261367	Polymorphic Nucleotide	30166220	A/T
rs9261368	Polymorphic Nucleotide	30166534	A/G
rs9261369	Polymorphic Nucleotide	30166584	A/G
rs9261370	Polymorphic Nucleotide	30166935	G/A
rs9261371	Polymorphic Nucleotide	30166967	T/C
rs9261372	Polymorphic Nucleotide	30167034	G/C
rs9261373	Polymorphic Nucleotide	30167116	G/T
rs9261374	Polymorphic Nucleotide	30167252	C/T
rs9261375	Polymorphic Nucleotide	30167430	G/A
rs9261376	Polymorphic Nucleotide	30167571	G/C
rs12663724	Polymorphic Nucleotide	30167595	A/G
rs9261377	Polymorphic Nucleotide	30167798	C/T
rs9261378	Polymorphic Nucleotide	30167826	G/T
rs9261380	Polymorphic Nucleotide	30167946	A/T
rs9261381	Polymorphic Nucleotide	30167981	A/G
rs3132681	Polymorphic Nucleotide	30168020	A/C
1kg_6_30168233	Polymorphic Nucleotide	30168233	T/C
1kg_6_30168610	Polymorphic Nucleotide	30168610	C/G
rs7753935	Polymorphic Nucleotide	30168762	A/C
rs11967911	Polymorphic Nucleotide	30168931	A/G
rs17187805	Polymorphic Nucleotide	30169181	A/G
rs9261386	Polymorphic Nucleotide	30169272	A/G
rs9261387	Polymorphic Nucleotide	30169340	T/C
rs9261388	Polymorphic Nucleotide	30169479	T/C
rs17194174	Polymorphic Nucleotide	30169889	A/G
1kg_6_30169943	Polymorphic Nucleotide	30169943	A/G
rs6923832	Polymorphic Nucleotide	30170037	A/G
1kg_6_30170236	Polymorphic Nucleotide	30170236	T/C
rs12661731	Polymorphic Nucleotide	30170324	T/A
rs28780078	Polymorphic Nucleotide	30170629	A/G
1kg_6_30171065	Polymorphic Nucleotide	30171065	T/C
rs1264707	Polymorphic Nucleotide	30171066	A/G
rs6457144	Polymorphic Nucleotide	30171347	T/A
rs7765810	Polymorphic Nucleotide	30171475	A/C
rs1264706	Polymorphic Nucleotide	30171631	C/G
rs1264705	Polymorphic Nucleotide	30171653	C/G
rs7741418	Polymorphic Nucleotide	30171712	T/C
rs9261394	Polymorphic Nucleotide	30172541	A/G
rs17194188	Polymorphic Nucleotide	30172681	T/C
1kg_6_30173096	Polymorphic Nucleotide	30173096	A/G
rs1156534	Polymorphic Nucleotide	30173131	G/A
rs17187847	Polymorphic Nucleotide	30173181	G/C
rs9261395	Polymorphic Nucleotide	30173277	A/C
rs1264704	Polymorphic Nucleotide	30173298	T/C
rs17194209	Polymorphic Nucleotide	30173365	T/C
rs1264703	Polymorphic Nucleotide	30173395	C/G
rs1264702	Polymorphic Nucleotide	30173554	G/A
rs916570	Polymorphic Nucleotide	30174010	C/T
rs916569	Polymorphic Nucleotide	30174076	A/G
rs1264701	Polymorphic Nucleotide	30174337	A/C
rs1264698	Polymorphic Nucleotide	30175156	C/A
1kg_6_30175406	Polymorphic Nucleotide	30175406	T/C
rs1264697	Polymorphic Nucleotide	30175547	C/G
rs7763159	Polymorphic Nucleotide	30175660	A/G
rs1264696	Polymorphic Nucleotide	30175813	A/G
rs1264695	Polymorphic Nucleotide	30175871	C/T
rs9261401	Polymorphic Nucleotide	30176128	C/T
rs12212039	Polymorphic Nucleotide	30176174	T/C
1kg_6_30176451	Polymorphic Nucleotide	30176451	A/G
rs13214608	Polymorphic Nucleotide	30176592	A/G
rs17839989	Polymorphic Nucleotide	30177100	C/T
rs9261402	Polymorphic Nucleotide	30177116	C/T
rs9261403	Polymorphic Nucleotide	30177504	T/G
rs1108052	Polymorphic Nucleotide	30177774	C/A
rs2072110	Polymorphic Nucleotide	30178157	C/T
rs2072109	Polymorphic Nucleotide	30178254	G/C
rs2240071	Polymorphic Nucleotide	30178911	C/G
rs1110446	Polymorphic Nucleotide	30178916	A/G
rs2240070	Polymorphic Nucleotide	30179089	A/G
rs1116222	Polymorphic Nucleotide	30179258	C/A
rs17187896	Polymorphic Nucleotide	30179286	A/G
rs1116221	Polymorphic Nucleotide	30179309	A/G
rs17194258	Polymorphic Nucleotide	30179336	A/G
rs11964542	Polymorphic Nucleotide	30179739	C/T
rs2844796	Polymorphic Nucleotide	30180490	A/G
rs2248289	Polymorphic Nucleotide	30180700	G/A
rs6915431	Polymorphic Nucleotide	30181178	T/C
rs6915823	Polymorphic Nucleotide	30181409	T/C
rs7767188	Polymorphic Nucleotide	30181755	A/G
rs2844795	Polymorphic Nucleotide	30181826	G/A
rs9261407	Polymorphic Nucleotide	30182007	T/C
1kg_6_30182065	Polymorphic Nucleotide	30182065	A/C
rs2517600	Polymorphic Nucleotide	30182142	T/C
rs7767857	Polymorphic Nucleotide	30182177	A/G
1kg_6_30182289	Polymorphic Nucleotide	30182289	G/C
rs62390186	Polymorphic Nucleotide	30182421	A/T
rs28780083	Polymorphic Nucleotide	30182536	G/A
rs71742404	Polymorphic Nucleotide	30182880	C/T
rs2523993	Polymorphic Nucleotide	30183046	A/G
rs2523992	Polymorphic Nucleotide	30183082	C/A
rs3815096	Polymorphic Nucleotide	30183084	T/C
rs2023473	Polymorphic Nucleotide	30183592	G/A
rs2240069	Polymorphic Nucleotide	30183620	T/C
rs2523991	Polymorphic Nucleotide	30183625	T/C
rs3132679	Polymorphic Nucleotide	30183822	A/G
rs2023472	Polymorphic Nucleotide	30183843	T/C
rs28400887	Polymorphic Nucleotide	30183882	T/C
rs3132121	Polymorphic Nucleotide	30183995	C/T
rs56401275	Polymorphic Nucleotide	30184338	A/G
1kg_6_30184404	Polymorphic Nucleotide	30184404	A/C
rs3132123	Polymorphic Nucleotide	30184405	G/A
rs2240068	Polymorphic Nucleotide	30184609	T/G
rs9261418	Polymorphic Nucleotide	30184639	A/G
rs2844794	Polymorphic Nucleotide	30184707	C/T
rs2074483	Polymorphic Nucleotide	30184734	T/C
imm_6_30184807	Polymorphic Nucleotide	30184807	T/A
rs2523990	Polymorphic Nucleotide	30185208	C/T
rs4959041	Polymorphic Nucleotide	30185946	C/T
1kg_6_30186180	Polymorphic Nucleotide	30186180	T/C
rs2523989	Polymorphic Nucleotide	30186254	A/G
rs2239529	Polymorphic Nucleotide	30186309	T/C
rs2523988	Polymorphic Nucleotide	30187108	C/T
rs2249099	Polymorphic Nucleotide	30187286	T/G
rs4959042	Polymorphic Nucleotide	30187872	C/T
rs2523987	Polymorphic Nucleotide	30187972	G/T
rs3734837	Polymorphic Nucleotide	30188015	A/G
rs3734838	Polymorphic Nucleotide	30188210	A/G
rs2517598	Polymorphic Nucleotide	30188253	A/G
rs2844793	Polymorphic Nucleotide	30188475	T/C
rs17187917	Polymorphic Nucleotide	30188622	A/G
rs9261424	Polymorphic Nucleotide	30188973	C/G
rs9261425	Polymorphic Nucleotide	30189087	T/C
rs17194293	Polymorphic Nucleotide	30189088	A/G
rs2517597	Polymorphic Nucleotide	30189168	A/G
rs2523986	Polymorphic Nucleotide	30189225	T/C
rs2523985	Polymorphic Nucleotide	30189313	C/T
rs62390201	Polymorphic Nucleotide	30189609	A/G
rs62390202	Polymorphic Nucleotide	30189658	A/C
rs28780084	Polymorphic Nucleotide	30189721	C/T
rs2523984	Polymorphic Nucleotide	30189982	A/G
rs2523983	Polymorphic Nucleotide	30190200	A/C
rs2245420	Polymorphic Nucleotide	30190667	C/G
rs2523981	Polymorphic Nucleotide	30191161	T/C
rs2523980	Polymorphic Nucleotide	30191484	G/A
rs2523978	Polymorphic Nucleotide	30191687	T/C
rs2517596	Polymorphic Nucleotide	30191834	C/G
rs2523976	Polymorphic Nucleotide	30192675	A/T
rs1015466	Polymorphic Nucleotide	30193895	T/A
rs1015465	Polymorphic Nucleotide	30194319	G/A
rs9261431	Polymorphic Nucleotide	30194401	C/G
1kg_6_30195414	Polymorphic Nucleotide	30195414	G/C
rs9261434	Polymorphic Nucleotide	30195755	G/C
rs2517593	Polymorphic Nucleotide	30196453	C/G
rs9261438	Polymorphic Nucleotide	30197259	T/C
rs2523974	Polymorphic Nucleotide	30197407	G/T
1kg_6_30197658	Polymorphic Nucleotide	30197658	T/C
1kg_6_30197785	Polymorphic Nucleotide	30197785	A/G
1kg_6_30198396	Polymorphic Nucleotide	30198396	A/G
1kg_6_30198541	Polymorphic Nucleotide	30198541	G/T
1kg_6_30198612	Polymorphic Nucleotide	30198612	A/T
1kg_6_30198722	Polymorphic Nucleotide	30198722	T/C
rs9261440	Polymorphic Nucleotide	30198799	C/T
1kg_6_30199383	Polymorphic Nucleotide	30199383	A/G
rs9261441	Polymorphic Nucleotide	30199737	A/G
1kg_6_30200021	Polymorphic Nucleotide	30200021	C/T
rs60471614	Polymorphic Nucleotide	30200098	G/T
rs1419675	Polymorphic Nucleotide	30200686	C/A
rs1419674	Polymorphic Nucleotide	30200914	A/C
rs2517592	Polymorphic Nucleotide	30201116	A/G
rs9261442	Polymorphic Nucleotide	30201723	G/A
1kg_6_30201749	Polymorphic Nucleotide	30201749	T/G
rs2844790	Polymorphic Nucleotide	30202092	C/G
rs9261443	Polymorphic Nucleotide	30202294	G/A
rs9261444	Polymorphic Nucleotide	30202590	T/C
rs9261445	Polymorphic Nucleotide	30202767	T/G
rs9261446	Polymorphic Nucleotide	30202819	A/G
rs9261447	Polymorphic Nucleotide	30203181	C/T
rs9261448	Polymorphic Nucleotide	30203308	C/T
rs10947056	Polymorphic Nucleotide	30203582	G/C
rs1419673	Polymorphic Nucleotide	30204696	C/T
rs1419672	Polymorphic Nucleotide	30204751	A/C
1kg_6_30205059	Polymorphic Nucleotide	30205059	T/A
rs1419671	Polymorphic Nucleotide	30205149	T/A
1kg_6_30205468	Polymorphic Nucleotide	30205468	T/C
1kg_6_30205578	Polymorphic Nucleotide	30205578	A/C
rs9261451	Polymorphic Nucleotide	30205899	G/T
rs739784	Polymorphic Nucleotide	30206114	G/C
rs757263	Polymorphic Nucleotide	30206302	T/C
rs3888580	Polymorphic Nucleotide	30206368	A/G
rs1076229	Polymorphic Nucleotide	30206588	G/A
1kg_6_30206873	Polymorphic Nucleotide	30206873	T/C
1kg_6_30206983	Polymorphic Nucleotide	30206983	C/T
1kg_6_30207317	Polymorphic Nucleotide	30207317	A/G
rs9261453	Polymorphic Nucleotide	30207927	G/A
rs9261455	Polymorphic Nucleotide	30207975	G/T
rs9261456	Polymorphic Nucleotide	30208019	T/C
rs9261457	Polymorphic Nucleotide	30208200	G/A
1kg_6_30208473	Polymorphic Nucleotide	30208473	T/C
rs9261458	Polymorphic Nucleotide	30208549	T/A
1kg_6_30209544	Polymorphic Nucleotide	30209544	G/A
rs1362104	Polymorphic Nucleotide	30209635	T/C
rs9261461	Polymorphic Nucleotide	30209929	G/T
rs9261463	Polymorphic Nucleotide	30210043	C/G
rs2523995	Polymorphic Nucleotide	30210163	A/G
rs4713293	Polymorphic Nucleotide	30210394	G/A
rs2517591	Polymorphic Nucleotide	30211028	A/T
rs1541269	Polymorphic Nucleotide	30211339	T/C
rs1541268	Polymorphic Nucleotide	30211373	C/T
1kg_6_30211382	Polymorphic Nucleotide	30211382	C/A
rs1541267	Polymorphic Nucleotide	30211550	C/T
rs9261466	Polymorphic Nucleotide	30211819	T/C
rs9261467	Polymorphic Nucleotide	30211877	G/A
rs2021723	Polymorphic Nucleotide	30211902	T/C
rs17194363	Polymorphic Nucleotide	30211922	C/G
1kg_6_30212353	Polymorphic Nucleotide	30212353	C/T
rs9261468	Polymorphic Nucleotide	30212459	G/A
rs2021731	Polymorphic Nucleotide	30212576	A/C
rs2857458	Polymorphic Nucleotide	30212762	G/A
rs9261470	Polymorphic Nucleotide	30212787	A/G
1kg_6_30213188	Polymorphic Nucleotide	30213188	A/T
rs9261471	Polymorphic Nucleotide	30213328	C/T
rs9261472	Polymorphic Nucleotide	30213370	C/T
rs9261473	Polymorphic Nucleotide	30213523	A/C
rs2107202	Polymorphic Nucleotide	30213722	A/G
rs2857435	Polymorphic Nucleotide	30214003	T/A
rs2857436	Polymorphic Nucleotide	30214049	T/C
rs2857438	Polymorphic Nucleotide	30214181	A/G
rs2857439	Polymorphic Nucleotide	30214275	A/G
1kg_6_30214416	Polymorphic Nucleotide	30214416	G/A
rs2857440	Polymorphic Nucleotide	30214472	C/T
1kg_6_30214757	Polymorphic Nucleotide	30214757	A/G
rs71561355	Polymorphic Nucleotide	30214954	C/A
rs9261484	Polymorphic Nucleotide	30216662	T/C
rs9261485	Polymorphic Nucleotide	30216730	A/G
1kg_6_30217172	Polymorphic Nucleotide	30217172	A/G
rs9261487	Polymorphic Nucleotide	30217186	A/C
rs9261488	Polymorphic Nucleotide	30217391	T/C
rs9261489	Polymorphic Nucleotide	30217461	G/A
rs28780087	Polymorphic Nucleotide	30217752	A/G
rs9261490	Polymorphic Nucleotide	30217810	C/T
rs9261491	Polymorphic Nucleotide	30217840	C/A
rs9261492	Polymorphic Nucleotide	30218037	A/G
rs9261493	Polymorphic Nucleotide	30218316	A/C
1kg_6_30218405	Polymorphic Nucleotide	30218405	T/G
1kg_6_30218494	Polymorphic Nucleotide	30218494	A/G
rs9261494	Polymorphic Nucleotide	30218503	C/T
rs9261495	Polymorphic Nucleotide	30218859	A/G
rs9261496	Polymorphic Nucleotide	30218993	T/C
rs9261497	Polymorphic Nucleotide	30219075	T/A
rs61043470	Polymorphic Nucleotide	30219163	A/G
rs9261498	Polymorphic Nucleotide	30219330	T/C
rs9261499	Polymorphic Nucleotide	30219457	C/T
rs9261501	Polymorphic Nucleotide	30219505	T/C
rs9261502	Polymorphic Nucleotide	30219589	T/A
rs9261503	Polymorphic Nucleotide	30219842	A/G
rs9261504	Polymorphic Nucleotide	30219911	T/C
rs17188015	Polymorphic Nucleotide	30220176	T/C
rs9261505	Polymorphic Nucleotide	30220387	G/A
rs9261506	Polymorphic Nucleotide	30220602	A/G
rs9261507	Polymorphic Nucleotide	30220606	A/G
rs9261508	Polymorphic Nucleotide	30220683	C/T
rs2844789	Polymorphic Nucleotide	30220774	T/C
rs9261509	Polymorphic Nucleotide	30220885	C/T
rs9261511	Polymorphic Nucleotide	30221224	A/C
rs3815086	Polymorphic Nucleotide	30221323	T/C
rs3815085	Polymorphic Nucleotide	30221396	T/C
rs3815084	Polymorphic Nucleotide	30221406	T/G
rs1541324	Polymorphic Nucleotide	30221450	T/C
rs12202131	Polymorphic Nucleotide	30221529	A/T
1kg_6_30221709	Polymorphic Nucleotide	30221709	A/C
rs6917420	Polymorphic Nucleotide	30221895	A/C
rs3815082	Polymorphic Nucleotide	30221934	G/A
rs3815081	Polymorphic Nucleotide	30222053	C/T
rs3815080	Polymorphic Nucleotide	30222080	T/C
rs4959011	Polymorphic Nucleotide	30222602	A/T
rs4959044	Polymorphic Nucleotide	30222645	T/C
rs4959012	Polymorphic Nucleotide	30222824	C/T
rs757262	Polymorphic Nucleotide	30222934	A/G
rs757261	Polymorphic Nucleotide	30223042	T/C
rs757260	Polymorphic Nucleotide	30223183	A/G
6_30223299	Polymorphic Nucleotide	30223299	T/G
rs9261513	Polymorphic Nucleotide	30223463	G/A
rs757259	Polymorphic Nucleotide	30223521	T/C
rs17188050	Polymorphic Nucleotide	30223752	T/C
rs28780089	Polymorphic Nucleotide	30223925	A/G
rs1573299	Polymorphic Nucleotide	30223944	T/C
rs3132676	Polymorphic Nucleotide	30224057	T/C
rs1573298	Polymorphic Nucleotide	30224139	C/G
1kg_6_30224243	Polymorphic Nucleotide	30224243	G/C
1kg_6_30224936	Polymorphic Nucleotide	30224936	G/A
rs9261519	Polymorphic Nucleotide	30225080	C/T
rs9261520	Polymorphic Nucleotide	30225203	T/C
rs9468691	Polymorphic Nucleotide	30225885	C/T
rs9261523	Polymorphic Nucleotide	30225892	A/C
rs9261524	Polymorphic Nucleotide	30225900	A/T
rs9261525	Polymorphic Nucleotide	30226107	C/T
rs1557611	Polymorphic Nucleotide	30226339	A/G
rs1557609	Polymorphic Nucleotide	30226468	C/T
rs1557608	Polymorphic Nucleotide	30226561	C/A
rs1557607	Polymorphic Nucleotide	30226616	G/A
rs4392759	Polymorphic Nucleotide	30226686	A/G
1kg_6_30227055	Polymorphic Nucleotide	30227055	T/C
1kg_6_30227116	Polymorphic Nucleotide	30227116	A/G
1kg_6_30227176	Polymorphic Nucleotide	30227176	A/T
rs9261526	Polymorphic Nucleotide	30227254	A/G
rs9261527	Polymorphic Nucleotide	30227371	A/G
rs9261528	Polymorphic Nucleotide	30227408	G/T
rs9468692	Polymorphic Nucleotide	30227869	T/G
rs9261530	Polymorphic Nucleotide	30228143	C/G
rs9261531	Polymorphic Nucleotide	30228247	T/C
rs2257914	Polymorphic Nucleotide	30228542	A/C
rs2857433	Polymorphic Nucleotide	30228612	G/T
rs9468693	Polymorphic Nucleotide	30228616	C/T
rs2285795	Polymorphic Nucleotide	30228891	T/C
rs9261532	Polymorphic Nucleotide	30228924	G/T
rs2517655	Polymorphic Nucleotide	30229027	A/G
rs2508030	Polymorphic Nucleotide	30229075	T/C
rs2517653	Polymorphic Nucleotide	30229164	T/C
rs11760001	Polymorphic Nucleotide	30229222	G/T
rs9261533	Polymorphic Nucleotide	30229237	C/T
rs2022065	Polymorphic Nucleotide	30229439	A/G
rs12210298	Polymorphic Nucleotide	30229504	A/G
rs3734840	Polymorphic Nucleotide	30229584	C/T
rs3094134	Polymorphic Nucleotide	30230133	T/C
1kg_6_30230372	Polymorphic Nucleotide	30230372	A/G
rs2517645	Polymorphic Nucleotide	30230602	G/A
rs2523735	Polymorphic Nucleotide	30230636	C/G
rs34018127	Polymorphic Nucleotide	30230957	A/G
1kg_6_30231722	Polymorphic Nucleotide	30231722	A/G
1kg_6_30231824	Polymorphic Nucleotide	30231824	T/A
1kg_6_30231891	Polymorphic Nucleotide	30231891	A/G
1kg_6_30232676	Polymorphic Nucleotide	30232676	T/A
rs1967	Polymorphic Nucleotide	30233516	T/C
rs1970	Polymorphic Nucleotide	30233522	T/C
rs61735038	Polymorphic Nucleotide	30234156	A/G
rs61737424	Polymorphic Nucleotide	30234264	T/C
1kg_6_30234403	Polymorphic Nucleotide	30234403	G/A
1kg_6_30234601	Polymorphic Nucleotide	30234601	T/G
rs9261535	Polymorphic Nucleotide	30235302	A/G
rs1573296	Polymorphic Nucleotide	30235784	C/T
rs1318638	Polymorphic Nucleotide	30235852	T/C
rs12212092	Polymorphic Nucleotide	30236421	T/C
rs2157678	Polymorphic Nucleotide	30236928	A/C
rs2523734	Polymorphic Nucleotide	30237655	G/T
rs17188113	Polymorphic Nucleotide	30239102	G/T
rs9261536	Polymorphic Nucleotide	30239328	T/C
rs2523733	Polymorphic Nucleotide	30239494	T/G
rs11961941	Polymorphic Nucleotide	30239506	T/G
rs17194474	Polymorphic Nucleotide	30239690	C/G
rs2074477	Polymorphic Nucleotide	30240014	T/C
rs41272587	Polymorphic Nucleotide	30240079	C/G
rs56307380	Polymorphic Nucleotide	30240424	A/C
1kg_6_30240433	Polymorphic Nucleotide	30240433	C/G
[truncated: 6,963 more rows]
