# Supplementary material for: Genetic Analysis with the Immunochip Platform in Behçet Disease. Identification of Residues Associated in the HLA Class I Region and New Susceptibility Loci
Source: PLoS One. 2016 Aug 22;11(8):e0161305. doi: 10.1371/journal.pone.0161305 (PMC4993481; doi:10.1371/journal.pone.0161305)
Supplement: S2 Table — The allelic accuracy represents the aggregate difference between the actual number and the imputed number of alleles observed. The r, Pearson product-moment correlation coefficient between dose of allele genotyped and imputed allele in each individual. (XLS) [file pone.0161305.s005.xls]

## Sheet: Table_S02
S2 Table. Imputation accuracy and correlation coeficient of the HLA class I allele-groups (first set of digits). The allelic accuracy represents the aggregate difference between the actual number and the imputed number of alleles observed. The r, Pearson product-moment correlation coefficient between dose of allele genotyped and imputed allele in each individual.
Gene	Allele	Allele Frecuency		r	Accuracy (%)
		Genotyped	Imputed
HLA-A	HLA-A*01	0.097	0.097	1	100
	HLA-A*02	0.348	0.346	0.996	99.8
	HLA-A*03	0.058	0.06	0.985	99.8
	HLA-A*11	0.056	0.058	0.98	99.8
	HLA-A*23	0.037	0.037	1	100
	HLA-A*24	0.111	0.111	1	100
	HLA-A*25	0.014	0.019	0.085	99.6
	HLA-A*26	0.035	0.03	0.499	99.6
	HLA-A*29	0.076	0.076	1	100
	HLA-A*30	0.039	0.037	0.974	99.8
	HLA-A*31	0.033	0.033	1	100
	HLA-A*32	0.035	0.033	0.968	99.8
	HLA-A*33	0.019	0.019	1	100
	HLA-A*34	0.004	0.004	1	100
	HLA-A*36	0.002	0.002	1	100
	HLA-A*66	0.01	0.01	1	100
	HLA-A*68	0.023	0.023	1	100
	HLA-A*69	0.002	0.002	1	100
	HLA-A*74	0	0.002	-	99.8
	HLA-A*80	0.002	0.002	1	100
	Overall	-	-	-	96.5
HLA-B	HLA-B*07	0.064	0.062	1	100
	HLA-B*08	0.041	0.043	1	100
	HLA-B*13	0.008	0.008	1	100
	HLA-B*14	0.06	0.06	1	100
	HLA-B*15	0.06	0.064	0.935	99.6
	HLA-B*18	0.062	0.062	1	100
	HLA-B*27	0.029	0.025	0.922	99.6
	HLA-B*35	0.058	0.051	0.904	99.4
	HLA-B*37	0.002	0.004	0.706	99.8
	HLA-B*38	0.025	0.025	0.825	100
	HLA-B*39	0.014	0.014	0.773	100
	HLA-B*40	0.025	0.027	0.874	99.8
	HLA-B*41	0.006	0.006	1	100
	HLA-B*42	0.002	0.002	1	100
	HLA-B*44	0.132	0.126	0.971	99.4
	HLA-B*45	0.017	0.016	1	100
	HLA-B*46	0	0.002	-	99.8
	HLA-B*47	0.002	0.002	1	100
	HLA-B*48	0	0	-	100
	HLA-B*49	0.031	0.031	1	100
	HLA-B*50	0.025	0.027	0.959	99.8
	HLA-B*51	0.238	0.242	0.972	99.2
	HLA-B*52	0.008	0.008	1	100
	HLA-B*53	0.016	0.016	1	100
	HLA-B*54	0	0	-	100
	HLA-B*55	0.006	0.008	0.864	99.8
	HLA-B*56	0.006	0.004	0.815	99.8
	HLA-B*57	0.06	0.06	0.966	100
	HLA-B*58	0.006	0.004	0.815	99.8
	HLA-B*73	0	0	-	100
	HLA-B*78	0	0	-	100
	HLA-B*81	0	0	-	100
	Overall	-	-	-	96.3
HLA-C	HLA-C*01	0.025	0.025	1	100
	HLA-C*02	0.062	0.062	1	100
	HLA-C*03	0.056	0.056	1	100
	HLA-C*04	0.09	0.087	0.957	99.6
	HLA-C*05	0.09	0.089	0.972	99.6
	HLA-C*06	0.08	0.082	0.986	99.8
	HLA-C*07	0.204	0.21	0.993	99.8
	HLA-C*08	0.062	0.062	0.924	100
	HLA-C*12	0.054	0.051	0.978	99.8
	HLA-C*14	0.035	0.041	0.916	99.4
	HLA-C*15	0.111	0.111	0.976	100
	HLA-C*16	0.116	0.119	0.937	99.6
	HLA-C*17	0.008	0.008	1	100
	HLA-C*18	0.002	0	-	99.8
	Overall	-	-	-	97.7
