# Supplementary material for: Genetic Analysis with the Immunochip Platform in Behçet Disease. Identification of Residues Associated in the HLA Class I Region and New Susceptibility Loci
Source: PLoS One. 2016 Aug 22;11(8):e0161305. doi: 10.1371/journal.pone.0161305 (PMC4993481; doi:10.1371/journal.pone.0161305)
Supplement: S3 Table — The marker nomenclature is as follow: 1) Classical HLA alleles: HLA_[gene]_[allele]; 2) HLA amino acids: AA_[gene]_[amino acid position within the molecule]_[genetic position of the center of codon]_[allele]; 3) HLA intragenic SNPs: SNP_[gene]_[genetic position]_[allele]; 4) Insertions/deletions: [variant]_[gene]_[genetic position]_[insertion/x = deletion]. For binary encodings, P = present, A = absent. In the case of amino acids, when more than one code is shown, this means the presence of any of them. (XLS) [file pone.0161305.s006.xls]

## Sheet: Table_S03
S3 Table. Additive model association testing of all HLA variants analysed in this study. The marker nomenclature is as follow: 1) Classical HLA alleles: HLA_[gene]_[allele]; 2) HLA amino acids: AA_[gene]_[amino acid position within the molecule]_[genetic position of the center of codon]_[allele]; 3) HLA intragenic SNPs: SNP_[gene]_[genetic position]_[allele]; 4) Insertions/deletions: [variant]_[g…
Variation ID	Variation type	Position in Chr 6 (GRCh36)	Allele*	P-value	OR (95% CI)
HLA_B_51	Classical HLA allele	31431272	P	2.115e-26	3.978	(3,084-5,131)
HLA_B_5101	Classical HLA allele	31431272	P	1.29e-25	3.892	(3,017-5,02)
SNP_B_31432107	Polymorphic Nucleotide - HLA gene	31432107	T	1.859e-22	3.354	(2,629-4,277)
SNP_B_31432222	Polymorphic Nucleotide - HLA gene	31432222	A	1.859e-22	3.354	(2,629-4,277)
AA_B_97_31432180_TV	Polymorphic amino acid - HLA protein	31432180	P	2.321e-21	2.861	(2,302-3,554)
SNP_B_31432180_CT	Polymorphic Nucleotide - HLA gene	31432180	A	2.321e-21	2.861	(2,302-3,554)
AA_B_97_31432180_SRW	Polymorphic amino acid - HLA protein	31432180	A	2.732e-19	2.599	(2,11-3,201)
SNP_B_31432180_C	Polymorphic Nucleotide - HLA gene	31432180	A	2.732e-19	2.599	(2,11-3,201)
AA_B_97_31432180_T	Polymorphic amino acid - HLA protein	31432180	P	4.804e-18	2.719	(2,168-3,41)
SNP_B_31432180_G	Polymorphic Nucleotide - HLA gene	31432180	P	4.804e-18	2.719	(2,168-3,41)
AA_B_97_31432180_SRN	Polymorphic amino acid - HLA protein	31432180	A	1.038e-17	2.341	(1,927-2,844)
rs2442736	Polymorphic Nucleotide	31454600	G	2.939e-17	2.439	(1,983-2,999)
AA_B_97_31432180_SR	Polymorphic amino acid - HLA protein	31432180	A	1.973e-16	2.222	(1,837-2,688)
AA_B_97_31432180_TN	Polymorphic amino acid - HLA protein	31432180	P	5.913e-16	2.444	(1,968-3,035)
SNP_B_31432180_CA	Polymorphic Nucleotide - HLA gene	31432180	A	5.913e-16	2.444	(1,968-3,035)
AA_B_80_31432476_I	Polymorphic amino acid - HLA protein	31432476	P	2.197e-15	2.242	(1,836-2,737)
SNP_B_31432476_A	Polymorphic Nucleotide - HLA gene	31432476	P	2.197e-15	2.242	(1,836-2,737)
AA_B_97_31432180_TW	Polymorphic amino acid - HLA protein	31432180	P	2.176e-14	2.176	(1,782-2,656)
rs4947296	Polymorphic Nucleotide	31166157	C	3.02e-13	2.617	(2,021-3,389)
AA_B_97_31432180_SRV	Polymorphic amino acid - HLA protein	31432180	A	3.433e-13	2.058	(1,694-2,5)
rs9380215	Polymorphic Nucleotide	31157634	A	3.612e-13	2.598	(2,008-3,36)
rs9380217	Polymorphic Nucleotide	31159532	T	3.612e-13	2.598	(2,008-3,36)
rs6933050	Polymorphic Nucleotide	31451611	C	4.718e-13	2.115	(1,727-2,591)
rs9266395	Polymorphic Nucleotide	31443545	T	4.718e-13	2.115	(1,727-2,591)
rs9266381	Polymorphic Nucleotide	31442771	T	5.237e-13	2.112	(1,724-2,588)
rs9266399	Polymorphic Nucleotide	31443785	T	5.738e-13	2.106	(1,72-2,579)
rs4959053	Polymorphic Nucleotide	31207556	A	1.762e-12	2.593	(1,99-3,379)
AA_C_116_31347029_L	Polymorphic amino acid - HLA protein	31347029	P	9.877e-12	3.501	(2,441-5,021)
HLA_C_1502	Classical HLA allele	31346171	P	9.877e-12	3.501	(2,441-5,021)
SNP_C_31347028	Polymorphic Nucleotide - HLA gene	31347028	T	9.877e-12	3.501	(2,441-5,021)
rs9378152	Polymorphic Nucleotide	31153533	G	1.551e-11	2.558	(1,947-3,36)
AA_B_95_31432186_W	Polymorphic amino acid - HLA protein	31432186	P	3.618e-11	1.948	(1,599-2,373)
SNP_B_31432185	Polymorphic Nucleotide - HLA gene	31432185	C	3.618e-11	1.948	(1,599-2,373)
SNP_B_31432186	Polymorphic Nucleotide - HLA gene	31432186	C	3.618e-11	1.948	(1,599-2,373)
SNP_B_31432187_A	Polymorphic Nucleotide - HLA gene	31432187	P	3.618e-11	1.948	(1,599-2,373)
SNP_B_31432188	Polymorphic Nucleotide - HLA gene	31432188	A	3.618e-11	1.948	(1,599-2,373)
rs2233984	Polymorphic Nucleotide	31187243	A	4.092e-11	2.341	(1,819-3,014)
rs3734854	Polymorphic Nucleotide	31186815	A	4.092e-11	2.341	(1,819-3,014)
rs9391709	Polymorphic Nucleotide	31185384	C	4.092e-11	2.341	(1,819-3,014)
rs12664384	Polymorphic Nucleotide	31380871	T	4.962e-11	3.06	(2,192-4,272)
AA_B_171_31431958_H	Polymorphic amino acid - HLA protein	31431958	P	1.209e-10	1.901	(1,563-2,311)
AA_B_171_31431958_Y	Polymorphic amino acid - HLA protein	31431958	A	1.209e-10	1.901	(1,563-2,311)
SNP_B_31431959	Polymorphic Nucleotide - HLA gene	31431959	G	1.209e-10	1.901	(1,563-2,311)
HLA_C_1602	Classical HLA allele	31346171	P	1.967e-10	6.777	(3,759-12,22)
AA_B_97_31432180_STV	Polymorphic amino acid - HLA protein	31432180	P	2.839e-10	1.835	(1,52-2,216)
rs2516449	Polymorphic Nucleotide	31512040	C	3.831e-10	1.925	(1,568-2,363)
AA_B_24_31432644_A	Polymorphic amino acid - HLA protein	31432644	P	6.269e-10	1.824	(1,508-2,207)
SNP_B_31432645_C	Polymorphic Nucleotide - HLA gene	31432645	P	6.269e-10	1.824	(1,508-2,207)
AA_B_152_31432015_E	Polymorphic amino acid - HLA protein	31432015	P	6.588e-10	1.796	(1,491-2,163)
AA_B_152_31432015_V	Polymorphic amino acid - HLA protein	31432015	A	6.588e-10	1.796	(1,491-2,163)
SNP_B_31432015	Polymorphic Nucleotide - HLA gene	31432015	T	6.588e-10	1.796	(1,491-2,163)
rs16899166	Polymorphic Nucleotide	31366075	T	6.597e-10	2.898	(2,068-4,063)
rs12663108	Polymorphic Nucleotide	31377534	A	8.305e-10	2.877	(2,053-4,032)
AA_B_97_31432180_RW	Polymorphic amino acid - HLA protein	31432180	A	8.42e-10	1.801	(1,492-2,173)
SNP_C_31345897_G	Polymorphic Nucleotide - HLA gene	31345897	A	8.477e-10	2.298	(1,762-2,998)
AA_B_97_31432180_RN	Polymorphic amino acid - HLA protein	31432180	A	8.825e-10	1.779	(1,48-2,139)
SNP_C_31345897_A	Polymorphic Nucleotide - HLA gene	31345897	P	1.02e-09	2.288	(1,754-2,985)
AA_B_97_31432180_R	Polymorphic amino acid - HLA protein	31432180	A	1.955e-09	1.76	(1,463-2,117)
AA_C_113_31347038	Polymorphic amino acid - HLA protein	31347038	H	2.776e-09	2.79	(1,989-3,913)
HLA_C_15	Classical HLA allele	31346171	P	2.776e-09	2.79	(1,989-3,913)
rs5009853	Polymorphic Nucleotide	31348615	T	2.776e-09	2.79	(1,989-3,913)
SNP_C_31345216	Polymorphic Nucleotide - HLA gene	31345216	A	2.776e-09	2.79	(1,989-3,913)
SNP_C_31346772	Polymorphic Nucleotide - HLA gene	31346772	A	2.776e-09	2.79	(1,989-3,913)
SNP_C_31346801	Polymorphic Nucleotide - HLA gene	31346801	A	2.776e-09	2.79	(1,989-3,913)
SNP_C_31347039	Polymorphic Nucleotide - HLA gene	31347039	G	2.776e-09	2.79	(1,989-3,913)
AA_B_67_31432515_FM	Polymorphic amino acid - HLA protein	31432515	P	1.193e-08	1.721	(1,428-2,075)
SNP_B_31432515_A	Polymorphic Nucleotide - HLA gene	31432515	P	1.193e-08	1.721	(1,428-2,075)
rs2256028	Polymorphic Nucleotide	31487177	T	4.439e-08	1.687	(1,399-2,034)
rs3094584	Polymorphic Nucleotide	31491827	T	4.7e-08	1.712	(1,412-2,076)
AA_A_66_30018708	Polymorphic amino acid - HLA protein	30018708	K	6.942e-08	1.641	(1,371-1,965)
SNP_A_30018709	Polymorphic Nucleotide - HLA gene	30018709	A	6.942e-08	1.641	(1,371-1,965)
AA_A_62_30018696_GE	Polymorphic amino acid - HLA protein	30018696	P	6.99e-08	1.643	(1,372-1,968)
SNP_A_30018695	Polymorphic Nucleotide - HLA gene	30018695	G	6.99e-08	1.643	(1,372-1,968)
SNP_A_30018506	Polymorphic Nucleotide - HLA gene	30018506	T	7.469e-08	1.64	(1,369-1,964)
AA_B_194_31431315_I	Polymorphic amino acid - HLA protein	31431315	A	7.601e-08	1.723	(1,413-2,101)
AA_B_194_31431315_V	Polymorphic amino acid - HLA protein	31431315	P	7.601e-08	1.723	(1,413-2,101)
SNP_B_31431316	Polymorphic Nucleotide - HLA gene	31431316	C	7.601e-08	1.723	(1,413-2,101)
SNP_B_31431447	Polymorphic Nucleotide - HLA gene	31431447	T	7.601e-08	1.723	(1,413-2,101)
rs2250264	Polymorphic Nucleotide	30929166	A	9.063e-08	1.719	(1,409-2,097)
rs4711206	Polymorphic Nucleotide	30095163	A	9.875e-08	1.715	(1,406-2,091)
rs9393989	Polymorphic Nucleotide	30148063	A	9.875e-08	1.715	(1,406-2,091)
rs9380150	Polymorphic Nucleotide	30118471	C	9.919e-08	1.704	(1,4-2,073)
rs7741091	Polymorphic Nucleotide	31460610	G	1.459e-07	1.66	(1,374-2,004)
rs3094600	Polymorphic Nucleotide	31455123	T	1.524e-07	1.687	(1,388-2,05)
AA_B_97_31432180_ST	Polymorphic amino acid - HLA protein	31432180	P	2.165e-07	1.652	(1,367-1,997)
AA_A_114_30019093_H	Polymorphic amino acid - HLA protein	30019093	P	2.301e-07	1.612	(1,345-1,932)
AA_A_116_30019099_Y	Polymorphic amino acid - HLA protein	30019099	P	2.301e-07	1.612	(1,345-1,932)
SNP_A_30019094_C	Polymorphic Nucleotide - HLA gene	30019094	P	2.301e-07	1.612	(1,345-1,932)
SNP_A_30019098_T	Polymorphic Nucleotide - HLA gene	30019098	P	2.301e-07	1.612	(1,345-1,932)
rs9366752	Polymorphic Nucleotide	30132656	T	2.324e-07	1.696	(1,388-2,071)
AA_A_95_30019036_I	Polymorphic amino acid - HLA protein	30019036	A	2.397e-07	1.606	(1,342-1,922)
SNP_A_30019035_A	Polymorphic Nucleotide - HLA gene	30019035	A	2.397e-07	1.606	(1,342-1,922)
AA_B_67_31432515_F	Polymorphic amino acid - HLA protein	31432515	P	2.962e-07	1.651	(1,363-2)
AA_B_77_31432485_N	Polymorphic amino acid - HLA protein	31432485	P	3.081e-07	1.608	(1,34-1,928)
AA_B_81_31432473	Polymorphic amino acid - HLA protein	31432473	A	3.081e-07	1.608	(1,34-1,928)
SNP_B_31432473	Polymorphic Nucleotide - HLA gene	31432473	G	3.081e-07	1.608	(1,34-1,928)
SNP_B_31432474	Polymorphic Nucleotide - HLA gene	31432474	C	3.081e-07	1.608	(1,34-1,928)
rs4947244	Polymorphic Nucleotide	30062343	G	3.317e-07	1.675	(1,374-2,042)
rs4959039	Polymorphic Nucleotide	30065048	G	3.317e-07	1.675	(1,374-2,042)
rs4711207	Polymorphic Nucleotide	30113733	A	3.443e-07	1.676	(1,374-2,043)
AA_B_77_31432485_SD	Polymorphic amino acid - HLA protein	31432485	A	3.47e-07	1.605	(1,338-1,926)
rs4711209	Polymorphic Nucleotide	30155382	A	3.551e-07	1.673	(1,372-2,04)
rs9393986	Polymorphic Nucleotide	30081505	C	3.746e-07	1.673	(1,372-2,04)
rs4713281	Polymorphic Nucleotide	30086331	A	4.087e-07	1.67	(1,37-2,037)
rs10947050	Polymorphic Nucleotide	30148270	T	4.239e-07	1.668	(1,368-2,033)
rs12200084	Polymorphic Nucleotide	30148582	A	4.239e-07	1.668	(1,368-2,033)
rs3910312	Polymorphic Nucleotide	30116725	G	4.239e-07	1.668	(1,368-2,033)
rs9295829	Polymorphic Nucleotide	30136779	G	4.239e-07	1.668	(1,368-2,033)
rs9348835	Polymorphic Nucleotide	30093609	G	4.239e-07	1.668	(1,368-2,033)
rs9405044	Polymorphic Nucleotide	30114744	A	4.239e-07	1.668	(1,368-2,033)
rs9357092	Polymorphic Nucleotide	30092231	A	4.81e-07	1.661	(1,363-2,024)
rs9263871	Polymorphic Nucleotide	31278507	G	4.866e-07	0.5988	(0,4904-0,7312)
AA_B_97_31432180_STW	Polymorphic amino acid - HLA protein	31432180	P	5.207e-07	1.599	(1,331-1,921)
AA_B_97_31432180_STN	Polymorphic amino acid - HLA protein	31432180	P	5.37e-07	1.619	(1,341-1,955)
HLA_A_0201	Classical HLA allele	30019970	P	5.415e-07	1.66	(1,362-2,024)
rs1131896	Polymorphic Nucleotide	31487094	A	5.798e-07	1.59	(1,326-1,908)
SNP_B_31430641	Polymorphic Nucleotide - HLA gene	31430641	A	7.528e-07	1.639	(1,348-1,994)
SNP_B_31430999	Polymorphic Nucleotide - HLA gene	31430999	C	7.528e-07	1.639	(1,348-1,994)
SNP_B_31432173_A	Polymorphic Nucleotide - HLA gene	31432173	P	7.547e-07	1.597	(1,326-1,922)
SNP_B_31432173_G	Polymorphic Nucleotide - HLA gene	31432173	A	7.547e-07	1.597	(1,326-1,922)
AA_A_95_30019036_V	Polymorphic amino acid - HLA protein	30019036	P	8.015e-07	1.642	(1,349-2)
SNP_A_30019035_G	Polymorphic Nucleotide - HLA gene	30019035	P	8.015e-07	1.642	(1,349-2)
rs4959041	Polymorphic Nucleotide	30185946	C	9.004e-07	1.609	(1,331-1,946)
rs16899178	Polymorphic Nucleotide	31369116	T	9.017e-07	2.215	(1,613-3,042)
AA_A_62_30018696_QR	Polymorphic amino acid - HLA protein	30018696	A	9.474e-07	1.578	(1,315-1,894)
rs9261424	Polymorphic Nucleotide	30188973	C	9.709e-07	1.607	(1,329-1,943)
rs6457372	Polymorphic Nucleotide	31355100	A	9.89e-07	1.573	(1,312-1,887)
rs6917363	Polymorphic Nucleotide	31355148	G	9.89e-07	1.573	(1,312-1,887)
AA_B_97_31432180_RV	Polymorphic amino acid - HLA protein	31432180	A	1.025e-06	1.579	(1,315-1,897)
SNP_A_30019664	Polymorphic Nucleotide - HLA gene	30019664	T	1.031e-06	1.635	(1,342-1,991)
rs16899203	Polymorphic Nucleotide	31374314	C	1.058e-06	2.203	(1,604-3,025)
rs2517580	Polymorphic Nucleotide	30918035	T	1.411e-06	1.616	(1,33-1,964)
rs9368713	Polymorphic Nucleotide	32405315	C	1.488e-06	1.589	(1,316-1,92)
AA_A_127_30019132	Polymorphic amino acid - HLA protein	30019132	K	1.538e-06	1.554	(1,298-1,86)
SNP_A_30019133	Polymorphic Nucleotide - HLA gene	30019133	A	1.538e-06	1.554	(1,298-1,86)
AA_A_74_30018732_H	Polymorphic amino acid - HLA protein	30018732	P	1.541e-06	1.611	(1,326-1,957)
SNP_A_30018731_C	Polymorphic Nucleotide - HLA gene	30018731	P	1.541e-06	1.611	(1,326-1,957)
AA_B_77_31432485_SG	Polymorphic amino acid - HLA protein	31432485	A	1.546e-06	1.564	(1,303-1,877)
AA_B_80_31432476_N	Polymorphic amino acid - HLA protein	31432476	A	1.546e-06	1.564	(1,303-1,877)
AA_B_82_31432470	Polymorphic amino acid - HLA protein	31432470	L	1.546e-06	1.564	(1,303-1,877)
AA_B_83_31432467	Polymorphic amino acid - HLA protein	31432467	R	1.546e-06	1.564	(1,303-1,877)
SNP_B_31432468	Polymorphic Nucleotide - HLA gene	31432468	G	1.546e-06	1.564	(1,303-1,877)
SNP_B_31432470	Polymorphic Nucleotide - HLA gene	31432470	A	1.546e-06	1.564	(1,303-1,877)
SNP_B_31432476_T	Polymorphic Nucleotide - HLA gene	31432476	A	1.546e-06	1.564	(1,303-1,877)
SNP_B_31432485	Polymorphic Nucleotide - HLA gene	31432485	T	1.546e-06	1.564	(1,303-1,877)
rs9296013	Polymorphic Nucleotide	32324125	C	1.609e-06	2.75	(1,819-4,156)
AA_A_62_30018696_G	Polymorphic amino acid - HLA protein	30018696	P	1.675e-06	1.608	(1,324-1,954)
SNP_A_30018357	Polymorphic Nucleotide - HLA gene	30018357	T	1.675e-06	1.608	(1,324-1,954)
SNP_A_30018429	Polymorphic Nucleotide - HLA gene	30018429	C	1.675e-06	1.608	(1,324-1,954)
SNP_A_30018517	Polymorphic Nucleotide - HLA gene	30018517	T	1.675e-06	1.608	(1,324-1,954)
SNP_A_30018679	Polymorphic Nucleotide - HLA gene	30018679	T	1.675e-06	1.608	(1,324-1,954)
AA_B_77_31432485_S	Polymorphic amino acid - HLA protein	31432485	A	1.725e-06	1.561	(1,301-1,874)
AA_B_67_31432515_YS	Polymorphic amino acid - HLA protein	31432515	A	2.087e-06	1.573	(1,304-1,896)
SNP_B_31432515_TG	Polymorphic Nucleotide - HLA gene	31432515	A	2.087e-06	1.573	(1,304-1,896)
rs9261431	Polymorphic Nucleotide	30194401	C	2.118e-06	1.591	(1,313-1,927)
rs9295825	Polymorphic Nucleotide	30049410	A	2.281e-06	1.613	(1,323-1,967)
AA_A_74_30018732_D	Polymorphic amino acid - HLA protein	30018732	A	2.315e-06	1.598	(1,315-1,94)
SNP_A_30018731_G	Polymorphic Nucleotide - HLA gene	30018731	A	2.315e-06	1.598	(1,315-1,94)
HLA_A_02	Classical HLA allele	30019970	P	2.359e-06	1.597	(1,315-1,94)
AA_B_163_31431982_ET	Polymorphic amino acid - HLA protein	31431982	P	2.623e-06	0.6372	(0,5279-0,769)
AA_B_163_31431982_L	Polymorphic amino acid - HLA protein	31431982	A	2.623e-06	0.6372	(0,5279-0,769)
SNP_B_31431982_A	Polymorphic Nucleotide - HLA gene	31431982	A	2.623e-06	0.6372	(0,5279-0,769)
SNP_B_31431983_G	Polymorphic Nucleotide - HLA gene	31431983	A	2.623e-06	0.6372	(0,5279-0,769)
AA_B_45_31432581_EK	Polymorphic amino acid - HLA protein	31432581	A	2.728e-06	1.555	(1,293-1,87)
AA_B_45_31432581_TM	Polymorphic amino acid - HLA protein	31432581	P	2.728e-06	1.555	(1,293-1,87)
SNP_B_31432574	Polymorphic Nucleotide - HLA gene	31432574	G	2.728e-06	1.555	(1,293-1,87)
SNP_B_31432581_T	Polymorphic Nucleotide - HLA gene	31432581	A	2.728e-06	1.555	(1,293-1,87)
SNP_B_31432581_TC	Polymorphic Nucleotide - HLA gene	31432581	A	2.728e-06	1.555	(1,293-1,87)
rs4713274	Polymorphic Nucleotide	30045472	C	3.18e-06	1.599	(1,312-1,948)
rs7761965	Polymorphic Nucleotide	31381474	A	3.708e-06	1.69	(1,353-2,111)
AA_A_107_30019072	Polymorphic amino acid - HLA protein	30019072	W	3.767e-06	1.579	(1,301-1,917)
SNP_A_30018965	Polymorphic Nucleotide - HLA gene	30018965	A	3.767e-06	1.579	(1,301-1,917)
SNP_A_30019071	Polymorphic Nucleotide - HLA gene	30019071	T	3.767e-06	1.579	(1,301-1,917)
rs9261438	Polymorphic Nucleotide	30197259	T	3.965e-06	1.571	(1,297-1,903)
AA_A_114_30019093_RE	Polymorphic amino acid - HLA protein	30019093	P	4.947e-06	0.6478	(0,5376-0,7805)
rs1150740	Polymorphic Nucleotide	30138668	T	5.054e-06	0.3817	(0,2524-0,5773)
rs3130556	Polymorphic Nucleotide	31202615	T	5.076e-06	1.568	(1,293-1,903)
AA_B_67_31432515_SC	Polymorphic amino acid - HLA protein	31432515	A	5.213e-06	1.534	(1,276-1,843)
SNP_B_31432515_TA	Polymorphic Nucleotide - HLA gene	31432515	P	5.213e-06	1.534	(1,276-1,843)
rs2860580	Polymorphic Nucleotide	30014670	T	5.411e-06	0.6331	(0,5199-0,771)
AA_A_152_30019207_V	Polymorphic amino acid - HLA protein	30019207	A	5.564e-06	0.6408	(0,5289-0,7765)
SNP_A_30019207_T	Polymorphic Nucleotide - HLA gene	30019207	A	5.564e-06	0.6408	(0,5289-0,7765)
AA_B_116_31432123_Y	Polymorphic amino acid - HLA protein	31432123	P	5.599e-06	1.557	(1,286-1,885)
AA_B_116_31432123_Yx	Polymorphic amino acid - HLA protein	31432123	P	5.599e-06	1.557	(1,286-1,885)
rs2233967	Polymorphic Nucleotide	31188807	C	5.752e-06	1.637	(1,323-2,025)
rs2233965	Polymorphic Nucleotide	31188878	C	6.255e-06	1.634	(1,32-2,021)
rs2240066	Polymorphic Nucleotide	31222314	C	6.351e-06	2.108	(1,525-2,913)
AA_A_-15_30018338_V	Polymorphic amino acid - HLA protein	30018338	P	6.62e-06	1.516	(1,265-1,816)
rs2256919	Polymorphic Nucleotide	30048729	C	7.901e-06	0.6558	(0,545-0,7891)
rs9263969	Polymorphic Nucleotide	31294513	T	8.978e-06	0.6107	(0,4912-0,7592)
AA_C_73_31347408	Polymorphic amino acid - HLA protein	31347408	T	9.074e-06	1.515	(1,261-1,82)
SNP_C_31347409	Polymorphic Nucleotide - HLA gene	31347409	T	9.074e-06	1.515	(1,261-1,82)
rs3823352	Polymorphic Nucleotide	30050012	C	9.994e-06	1.556	(1,279-1,893)
rs3823355	Polymorphic Nucleotide	30050062	T	9.994e-06	1.556	(1,279-1,893)
rs3823358	Polymorphic Nucleotide	30050184	A	9.994e-06	1.556	(1,279-1,893)
rs2245961	Polymorphic Nucleotide	30051983	C	1.045e-05	0.649	(0,5355-0,7866)
rs4713462	Polymorphic Nucleotide	31455795	A	1.09e-05	1.518	(1,26-1,828)
rs4713433	Polymorphic Nucleotide	31176005	A	1.148e-05	1.579	(1,287-1,936)
rs9263625	Polymorphic Nucleotide	31183140	A	1.148e-05	1.579	(1,287-1,936)
rs4959010	Polymorphic Nucleotide	30048922	C	1.279e-05	1.548	(1,272-1,883)
SNP_A_30018461_A	Polymorphic Nucleotide - HLA gene	30018461	P	1.326e-05	1.495	(1,248-1,792)
rs3823402	Polymorphic Nucleotide	31189722	A	1.472e-05	1.546	(1,27-1,883)
rs2071568	Polymorphic Nucleotide	30051260	A	1.483e-05	1.543	(1,268-1,877)
rs6903753	Polymorphic Nucleotide	30051157	G	1.483e-05	1.543	(1,268-1,877)
rs4713270	Polymorphic Nucleotide	30042676	A	1.496e-05	1.539	(1,266-1,87)
1kg_6_30050821	Polymorphic Nucleotide	30050821	A	1.591e-05	1.541	(1,266-1,875)
rs2254386	Polymorphic Nucleotide	31533012	T	1.635e-05	1.507	(1,25-1,816)
rs2516459	Polymorphic Nucleotide	31527021	T	1.635e-05	1.507	(1,25-1,816)
rs2523693	Polymorphic Nucleotide	31526103	G	1.635e-05	1.507	(1,25-1,816)
rs4713460	Polymorphic Nucleotide	31455777	A	1.647e-05	1.503	(1,249-1,81)
rs3823374	Polymorphic Nucleotide	30052127	A	1.648e-05	1.518	(1,256-1,836)
rs3823377	Polymorphic Nucleotide	30052232	A	1.648e-05	1.518	(1,256-1,836)
rs1264327	Polymorphic Nucleotide	30958561	T	1.651e-05	1.521	(1,257-1,841)
rs3823375	Polymorphic Nucleotide	30052137	C	1.764e-05	1.516	(1,254-1,834)
AA_A_-15_30018338_L	Polymorphic amino acid - HLA protein	30018338	A	1.779e-05	1.485	(1,24-1,78)
SNP_A_30018337	Polymorphic Nucleotide - HLA gene	30018337	G	1.779e-05	1.485	(1,24-1,78)
SNP_A_30018408	Polymorphic Nucleotide - HLA gene	30018408	G	1.779e-05	1.485	(1,24-1,78)
AA_A_152_30019207_AV	Polymorphic amino acid - HLA protein	30019207	A	1.898e-05	0.5855	(0,4582-0,7483)
SNP_A_30019207_CT	Polymorphic Nucleotide - HLA gene	30019207	A	1.898e-05	0.5855	(0,4582-0,7483)
AA_A_276_30020259_P	Polymorphic amino acid - HLA protein	30020259	A	1.973e-05	0.6443	(0,5265-0,7884)
AA_A_321_30020836_S	Polymorphic amino acid - HLA protein	30020836	A	1.973e-05	0.6443	(0,5265-0,7884)
rs12195260	Polymorphic Nucleotide	30046434	A	2.063e-05	1.527	(1,257-1,856)
AA_A_152_30019207_VW	Polymorphic amino acid - HLA protein	30019207	A	2.12e-05	0.659	(0,5438-0,7987)
rs2894196	Polymorphic Nucleotide	31338090	A	2.181e-05	1.83	(1,385-2,42)
rs2844775	Polymorphic Nucleotide	30287401	T	2.206e-05	1.607	(1,291-2)
rs2516470	Polymorphic Nucleotide	31515310	C	2.453e-05	1.502	(1,243-1,815)
rs3130473	Polymorphic Nucleotide	31307187	T	2.639e-05	1.556	(1,266-1,912)
SNP_A_30020809	Polymorphic Nucleotide - HLA gene	30020809	T	2.737e-05	0.5278	(0,3915-0,7115)
SNP_A_30021053	Polymorphic Nucleotide - HLA gene	30021053	A	2.737e-05	0.5278	(0,3915-0,7115)
SNP_A_30021057	Polymorphic Nucleotide - HLA gene	30021057	A	2.737e-05	0.5278	(0,3915-0,7115)
HLA_C_14	Classical HLA allele	31346171	P	2.754e-05	2.742	(1,711-4,393)
HLA_C_1402	Classical HLA allele	31346171	P	2.754e-05	2.742	(1,711-4,393)
SNP_C_31345436	Polymorphic Nucleotide - HLA gene	31345436	C	2.754e-05	2.742	(1,711-4,393)
SNP_C_31347740	Polymorphic Nucleotide - HLA gene	31347740	T	2.754e-05	2.742	(1,711-4,393)
rs1264585	Polymorphic Nucleotide	30393629	T	2.771e-05	1.614	(1,29-2,018)
rs2240804	Polymorphic Nucleotide	31028869	T	2.856e-05	1.504	(1,242-1,821)
HLA_A_25	Classical HLA allele	30019970	P	2.895e-05	16.51	(4,436-61,48)
HLA_A_2501	Classical HLA allele	30019970	P	2.895e-05	16.51	(4,436-61,48)
SNP_A_30018799	Polymorphic Nucleotide - HLA gene	30018799	G	2.97e-05	0.5293	(0,3927-0,7135)
SNP_A_30018979_T	Polymorphic Nucleotide - HLA gene	30018979	P	2.97e-05	0.5293	(0,3927-0,7135)
AA_C_116_31347029_SL	Polymorphic amino acid - HLA protein	31347029	A	2.98e-05	0.6661	(0,5505-0,8061)
rs2523990	Polymorphic Nucleotide	30185208	C	3.056e-05	1.476	(1,229-1,773)
rs2735079	Polymorphic Nucleotide	30046911	A	3.156e-05	0.6769	(0,5633-0,8135)
rs435766	Polymorphic Nucleotide	30047831	T	3.156e-05	0.6769	(0,5633-0,8135)
rs2735080	Polymorphic Nucleotide	30046832	T	3.23e-05	0.6775	(0,5639-0,8141)
rs1042338	Polymorphic Nucleotide	30260768	A	3.296e-05	1.593	(1,279-1,985)
rs929156	Polymorphic Nucleotide	30247678	T	3.396e-05	1.587	(1,276-1,974)
AA_A_276_30020259_L	Polymorphic amino acid - HLA protein	30020259	P	3.544e-05	0.6526	(0,5331-0,7989)
AA_A_321_30020836_T	Polymorphic amino acid - HLA protein	30020836	P	3.544e-05	0.6526	(0,5331-0,7989)
rs417162	Polymorphic Nucleotide	30024484	G	3.544e-05	0.6526	(0,5331-0,7989)
SNP_A_30020259	Polymorphic Nucleotide - HLA gene	30020259	T	3.544e-05	0.6526	(0,5331-0,7989)
SNP_A_30020831	Polymorphic Nucleotide - HLA gene	30020831	T	3.544e-05	0.6526	(0,5331-0,7989)
SNP_A_30020835	Polymorphic Nucleotide - HLA gene	30020835	A	3.544e-05	0.6526	(0,5331-0,7989)
AA_A_62_30018696_GL	Polymorphic amino acid - HLA protein	30018696	P	3.575e-05	1.486	(1,231-1,793)
rs2074478	Polymorphic Nucleotide	31213612	G	3.719e-05	1.56	(1,263-1,927)
rs9261471	Polymorphic Nucleotide	30213328	C	3.753e-05	1.606	(1,282-2,011)
rs261946	Polymorphic Nucleotide	30379313	C	3.895e-05	1.596	(1,277-1,994)
rs2508037	Polymorphic Nucleotide	30026415	A	3.91e-05	0.6553	(0,5358-0,8015)
rs376646	Polymorphic Nucleotide	30022356	T	3.91e-05	0.6553	(0,5358-0,8015)
SNP_A_30019517	Polymorphic Nucleotide - HLA gene	30019517	G	3.91e-05	0.6553	(0,5358-0,8015)
SNP_A_30019706	Polymorphic Nucleotide - HLA gene	30019706	T	3.91e-05	0.6553	(0,5358-0,8015)
SNP_A_30020647	Polymorphic Nucleotide - HLA gene	30020647	T	3.91e-05	0.6553	(0,5358-0,8015)
SNP_A_30021150	Polymorphic Nucleotide - HLA gene	30021150	G	3.91e-05	0.6553	(0,5358-0,8015)
SNP_A_30021170	Polymorphic Nucleotide - HLA gene	30021170	T	3.91e-05	0.6553	(0,5358-0,8015)
SNP_A_30021171	Polymorphic Nucleotide - HLA gene	30021171	G	3.91e-05	0.6553	(0,5358-0,8015)
rs974961	Polymorphic Nucleotide	30422990	T	3.972e-05	1.599	(1,278-2)
rs2844750	Polymorphic Nucleotide	30421247	T	3.987e-05	1.599	(1,278-2)
SNP_A_30018436	Polymorphic Nucleotide - HLA gene	30018436	T	4.2e-05	0.6565	(0,5368-0,803)
SNP_A_30018457	Polymorphic Nucleotide - HLA gene	30018457	G	4.2e-05	0.6565	(0,5368-0,803)
SNP_A_30018461_G	Polymorphic Nucleotide - HLA gene	30018461	P	4.2e-05	0.6565	(0,5368-0,803)
SNP_A_30018487	Polymorphic Nucleotide - HLA gene	30018487	A	4.2e-05	0.6565	(0,5368-0,803)
SNP_A_30018501	Polymorphic Nucleotide - HLA gene	30018501	G	4.2e-05	0.6565	(0,5368-0,803)
rs9258437	Polymorphic Nucleotide	29875590	A	4.204e-05	24.92	(5,349-116,1)
rs2285800	Polymorphic Nucleotide	30365476	C	4.302e-05	1.596	(1,276-1,996)
rs2844749	Polymorphic Nucleotide	30422095	A	4.327e-05	1.595	(1,275-1,996)
SNP_A_30020347	Polymorphic Nucleotide - HLA gene	30020347	C	4.406e-05	0.6574	(0,5375-0,8039)
rs2253907	Polymorphic Nucleotide	31444849	A	4.686e-05	1.474	(1,223-1,777)
rs17354619	Polymorphic Nucleotide	30421247	A	4.719e-05	1.592	(1,272-1,991)
rs3094204	Polymorphic Nucleotide	31199971	T	4.885e-05	1.466	(1,219-1,762)
rs3131003	Polymorphic Nucleotide	31201461	G	4.903e-05	1.462	(1,217-1,756)
AA_A_114_30019093_RQ	Polymorphic amino acid - HLA protein	30019093	A	5.046e-05	1.45	(1,212-1,736)
AA_A_116_30019099_D	Polymorphic amino acid - HLA protein	30019099	A	5.046e-05	1.45	(1,212-1,736)
SNP_A_30019094_G	Polymorphic Nucleotide - HLA gene	30019094	A	5.046e-05	1.45	(1,212-1,736)
SNP_A_30019098_G	Polymorphic Nucleotide - HLA gene	30019098	A	5.046e-05	1.45	(1,212-1,736)
AA_A_142_30019177	Polymorphic amino acid - HLA protein	30019177	T	5.47e-05	1.476	(1,222-1,783)
AA_A_145_30019186	Polymorphic amino acid - HLA protein	30019186	H	5.47e-05	1.476	(1,222-1,783)
SNP_A_30019177	Polymorphic Nucleotide - HLA gene	30019177	C	5.47e-05	1.476	(1,222-1,783)
SNP_A_30019186	Polymorphic Nucleotide - HLA gene	30019186	A	5.47e-05	1.476	(1,222-1,783)
SNP_A_30019567	Polymorphic Nucleotide - HLA gene	30019567	A	5.47e-05	1.476	(1,222-1,783)
SNP_A_30019859	Polymorphic Nucleotide - HLA gene	30019859	A	5.47e-05	1.476	(1,222-1,783)
SNP_A_30019888	Polymorphic Nucleotide - HLA gene	30019888	A	5.47e-05	1.476	(1,222-1,783)
SNP_A_30019924	Polymorphic Nucleotide - HLA gene	30019924	A	5.47e-05	1.476	(1,222-1,783)
rs2735097	Polymorphic Nucleotide	30023280	T	5.571e-05	1.474	(1,221-1,781)
rs9468925	Polymorphic Nucleotide	31366816	A	5.699e-05	1.459	(1,214-1,753)
rs2857439	Polymorphic Nucleotide	30214275	A	5.786e-05	1.588	(1,268-1,99)
rs4713293	Polymorphic Nucleotide	30210394	G	5.786e-05	1.588	(1,268-1,99)
rs71561355	Polymorphic Nucleotide	30214954	C	5.786e-05	1.588	(1,268-1,99)
rs757261	Polymorphic Nucleotide	30223042	T	5.786e-05	1.588	(1,268-1,99)
rs9261463	Polymorphic Nucleotide	30210043	C	5.786e-05	1.588	(1,268-1,99)
rs9261467	Polymorphic Nucleotide	30211877	G	5.786e-05	1.588	(1,268-1,99)
rs9261468	Polymorphic Nucleotide	30212459	G	5.786e-05	1.588	(1,268-1,99)
rs9261473	Polymorphic Nucleotide	30213523	A	5.786e-05	1.588	(1,268-1,99)
rs9261488	Polymorphic Nucleotide	30217391	T	5.786e-05	1.588	(1,268-1,99)
rs9261489	Polymorphic Nucleotide	30217461	G	5.786e-05	1.588	(1,268-1,99)
rs9261499	Polymorphic Nucleotide	30219457	C	5.786e-05	1.588	(1,268-1,99)
rs3095301	Polymorphic Nucleotide	31201335	A	5.845e-05	1.458	(1,213-1,752)
AA_C_21_31347564	Polymorphic amino acid - HLA protein	31347564	H	5.979e-05	1.6	(1,272-2,012)
SNP_C_31347564	Polymorphic Nucleotide - HLA gene	31347564	T	5.979e-05	1.6	(1,272-2,012)
SNP_C_31347593	Polymorphic Nucleotide - HLA gene	31347593	A	5.979e-05	1.6	(1,272-2,012)
rs3095302	Polymorphic Nucleotide	31201045	C	5.989e-05	1.457	(1,212-1,75)
AA_B_67_31432515_FC	Polymorphic amino acid - HLA protein	31432515	P	6.027e-05	1.462	(1,215-1,761)
rs9261456	Polymorphic Nucleotide	30208019	T	6.285e-05	1.585	(1,265-1,986)
rs9261457	Polymorphic Nucleotide	30208200	G	6.285e-05	1.585	(1,265-1,986)
rs9261458	Polymorphic Nucleotide	30208549	T	6.285e-05	1.585	(1,265-1,986)
rs2516464	Polymorphic Nucleotide	31524135	T	6.345e-05	1.463	(1,214-1,764)
rs4713305	Polymorphic Nucleotide	30360815	T	6.555e-05	1.579	(1,262-1,976)
AA_A_62_30018696_QL	Polymorphic amino acid - HLA protein	30018696	P	6.558e-05	0.6885	(0,5733-0,827)
rs2523822	Polymorphic Nucleotide	29936639	C	6.616e-05	1.482	(1,222-1,798)
rs2734982	Polymorphic Nucleotide	29929546	A	6.616e-05	1.482	(1,222-1,798)
rs2975033	Polymorphic Nucleotide	29930240	T	6.616e-05	1.482	(1,222-1,798)
rs16896742	Polymorphic Nucleotide	30030719	G	6.702e-05	1.458	(1,211-1,755)
rs1655906	Polymorphic Nucleotide	30026233	A	6.709e-05	0.5366	(0,3951-0,7287)
rs2516436	Polymorphic Nucleotide	31527856	G	6.795e-05	1.461	(1,212-1,76)
rs1076229	Polymorphic Nucleotide	30206588	G	6.848e-05	1.581	(1,262-1,981)
rs1419671	Polymorphic Nucleotide	30205149	T	6.848e-05	1.581	(1,262-1,981)
rs1419673	Polymorphic Nucleotide	30204696	C	6.848e-05	1.581	(1,262-1,981)
rs3888580	Polymorphic Nucleotide	30206368	A	6.848e-05	1.581	(1,262-1,981)
rs4392759	Polymorphic Nucleotide	30226686	A	6.89e-05	1.581	(1,262-1,981)
rs2517840	Polymorphic Nucleotide	29934071	A	7.044e-05	1.48	(1,22-1,796)
rs1541268	Polymorphic Nucleotide	30211373	C	7.07e-05	1.576	(1,259-1,973)
rs9261466	Polymorphic Nucleotide	30211819	T	7.07e-05	1.576	(1,259-1,973)
rs9261470	Polymorphic Nucleotide	30212787	A	7.07e-05	1.576	(1,259-1,973)
rs9261504	Polymorphic Nucleotide	30219911	T	7.164e-05	1.561	(1,253-1,944)
AA_A_97_30019042_I	Polymorphic amino acid - HLA protein	30019042	P	7.166e-05	0.6668	(0,5459-0,8145)
AA_A_97_30019042_IK	Polymorphic amino acid - HLA protein	30019042	P	7.166e-05	0.6668	(0,5459-0,8145)
SNP_A_30019043	Polymorphic Nucleotide - HLA gene	30019043	A	7.166e-05	0.6668	(0,5459-0,8145)
rs9261453	Polymorphic Nucleotide	30207927	G	7.218e-05	1.564	(1,254-1,95)
rs9261455	Polymorphic Nucleotide	30207975	G	7.218e-05	1.564	(1,254-1,95)
rs9405048	Polymorphic Nucleotide	30778271	T	7.292e-05	1.739	(1,323-2,285)
rs9261442	Polymorphic Nucleotide	30201723	G	7.488e-05	1.577	(1,259-1,976)
rs9261445	Polymorphic Nucleotide	30202767	T	7.488e-05	1.577	(1,259-1,976)
rs9261446	Polymorphic Nucleotide	30202819	A	7.488e-05	1.577	(1,259-1,976)
rs3130467	Polymorphic Nucleotide	31295054	T	7.66e-05	1.491	(1,223-1,817)
SNP_A_30020126	Polymorphic Nucleotide - HLA gene	30020126	T	7.779e-05	1.464	(1,212-1,769)
SNP_A_30020473	Polymorphic Nucleotide - HLA gene	30020473	C	7.779e-05	1.464	(1,212-1,769)
SNP_A_30020574	Polymorphic Nucleotide - HLA gene	30020574	A	7.779e-05	1.464	(1,212-1,769)
SNP_A_30020775	Polymorphic Nucleotide - HLA gene	30020775	A	7.779e-05	1.464	(1,212-1,769)
SNP_A_30021114	Polymorphic Nucleotide - HLA gene	30021114	C	7.779e-05	1.464	(1,212-1,769)
SNP_B_31430975	Polymorphic Nucleotide - HLA gene	31430975	C	7.78e-05	0.668	(0,5469-0,816)
rs1264459	Polymorphic Nucleotide	30563899	C	7.789e-05	0.6125	(0,4803-0,7812)
rs757263	Polymorphic Nucleotide	30206302	T	7.835e-05	1.561	(1,251-1,946)
rs9261451	Polymorphic Nucleotide	30205899	G	7.835e-05	1.561	(1,251-1,946)
SNP_B_31432622	Polymorphic Nucleotide - HLA gene	31432622	G	7.875e-05	1.453	(1,207-1,749)
rs2596464	Polymorphic Nucleotide	31520940	A	7.932e-05	1.436	(1,2-1,719)
rs2857433	Polymorphic Nucleotide	30228612	G	8.407e-05	1.555	(1,248-1,937)
rs9261531	Polymorphic Nucleotide	30228247	T	8.407e-05	1.555	(1,248-1,937)
AA_A_152_30019207_ER	Polymorphic amino acid - HLA protein	30019207	P	8.5e-05	0.6087	(0,4752-0,7797)
rs9261448	Polymorphic Nucleotide	30203308	C	8.58e-05	1.578	(1,257-1,982)
rs2844575	Polymorphic Nucleotide	31442924	A	9.011e-05	0.6905	(0,5737-0,8311)
rs9261526	Polymorphic Nucleotide	30227254	A	9.184e-05	1.551	(1,245-1,933)
rs9261530	Polymorphic Nucleotide	30228143	C	9.184e-05	1.551	(1,245-1,933)
rs9261507	Polymorphic Nucleotide	30220606	A	9.274e-05	1.533	(1,238-1,9)
rs9261525	Polymorphic Nucleotide	30226107	C	9.274e-05	1.533	(1,238-1,9)
rs9261447	Polymorphic Nucleotide	30203181	C	9.336e-05	1.551	(1,244-1,933)
rs17184514	Polymorphic Nucleotide	29743389	G	9.489e-05	22.16	(4,676-105)
rs2517529	Polymorphic Nucleotide	31184957	C	9.558e-05	0.6882	(0,5704-0,8303)
SNP_A_30019398	Polymorphic Nucleotide - HLA gene	30019398	A	9.763e-05	0.6835	(0,5645-0,8277)
rs9261533	Polymorphic Nucleotide	30229237	C	0.0001001	1.547	(1,242-1,928)
rs1419672	Polymorphic Nucleotide	30204751	A	0.0001011	1.548	(1,242-1,929)
rs9261443	Polymorphic Nucleotide	30202294	G	0.0001015	1.548	(1,242-1,929)
rs2517701	Polymorphic Nucleotide	30033951	A	0.0001043	1.455	(1,204-1,758)
rs1573299	Polymorphic Nucleotide	30223944	T	0.0001078	1.561	(1,246-1,956)
rs757259	Polymorphic Nucleotide	30223521	T	0.0001078	1.561	(1,246-1,956)
rs757262	Polymorphic Nucleotide	30222934	A	0.0001078	1.561	(1,246-1,956)
rs9261503	Polymorphic Nucleotide	30219842	A	0.0001078	1.561	(1,246-1,956)
rs9261505	Polymorphic Nucleotide	30220387	G	0.0001078	1.561	(1,246-1,956)
rs9261524	Polymorphic Nucleotide	30225900	A	0.0001078	1.561	(1,246-1,956)
rs1557611	Polymorphic Nucleotide	30226339	A	0.0001165	1.558	(1,243-1,952)
rs4959044	Polymorphic Nucleotide	30222645	T	0.0001207	1.555	(1,241-1,947)
AA_B_67_31432515_YF	Polymorphic amino acid - HLA protein	31432515	P	0.0001212	1.435	(1,194-1,725)
AA_B_67_31432515_S	Polymorphic amino acid - HLA protein	31432515	P	0.0001226	0.688	(0,5684-0,8326)
rs2523589	Polymorphic Nucleotide	31435313	C	0.0001226	0.6907	(0,5719-0,8343)
SNP_B_31432515_G	Polymorphic Nucleotide - HLA gene	31432515	P	0.0001226	0.688	(0,5684-0,8326)
rs7767188	Polymorphic Nucleotide	30181755	A	0.000123	1.563	(1,245-1,964)
rs3903160	Polymorphic Nucleotide	30040876	T	0.0001243	1.455	(1,202-1,763)
rs2535335	Polymorphic Nucleotide	30920476	C	0.0001258	1.428	(1,19-1,714)
rs1541324	Polymorphic Nucleotide	30221450	T	0.0001259	1.522	(1,228-1,886)
rs1557609	Polymorphic Nucleotide	30226468	C	0.0001259	1.522	(1,228-1,886)
rs3815082	Polymorphic Nucleotide	30221934	G	0.0001259	1.522	(1,228-1,886)
rs3815084	Polymorphic Nucleotide	30221406	T	0.0001259	1.522	(1,228-1,886)
rs3815085	Polymorphic Nucleotide	30221396	T	0.0001259	1.522	(1,228-1,886)
rs3815086	Polymorphic Nucleotide	30221323	T	0.0001259	1.522	(1,228-1,886)
rs9261490	Polymorphic Nucleotide	30217810	C	0.0001259	1.522	(1,228-1,886)
rs9261491	Polymorphic Nucleotide	30217840	C	0.0001259	1.522	(1,228-1,886)
rs9261492	Polymorphic Nucleotide	30218037	A	0.0001259	1.522	(1,228-1,886)
rs9261493	Polymorphic Nucleotide	30218316	A	0.0001259	1.522	(1,228-1,886)
rs9261496	Polymorphic Nucleotide	30218993	T	0.0001259	1.522	(1,228-1,886)
rs9261497	Polymorphic Nucleotide	30219075	T	0.0001259	1.522	(1,228-1,886)
rs9261501	Polymorphic Nucleotide	30219505	T	0.0001259	1.522	(1,228-1,886)
rs9261508	Polymorphic Nucleotide	30220683	C	0.0001259	1.522	(1,228-1,886)
rs9261509	Polymorphic Nucleotide	30220885	C	0.0001259	1.522	(1,228-1,886)
rs9261519	Polymorphic Nucleotide	30225080	C	0.0001259	1.522	(1,228-1,886)
rs9261523	Polymorphic Nucleotide	30225892	A	0.0001259	1.522	(1,228-1,886)
rs9394023	Polymorphic Nucleotide	31055021	A	0.0001261	1.838	(1,346-2,508)
rs1557607	Polymorphic Nucleotide	30226616	G	0.0001262	1.554	(1,241-1,948)
rs2857438	Polymorphic Nucleotide	30214181	A	0.0001297	1.55	(1,239-1,941)
rs2857440	Polymorphic Nucleotide	30214472	C	0.0001297	1.55	(1,239-1,941)
rs9261472	Polymorphic Nucleotide	30213370	C	0.0001297	1.55	(1,239-1,941)
rs9261485	Polymorphic Nucleotide	30216730	A	0.0001297	1.55	(1,239-1,941)
rs2735076	Polymorphic Nucleotide	30051469	T	0.0001301	0.6626	(0,5367-0,8181)
rs2517655	Polymorphic Nucleotide	30229027	A	0.0001303	1.557	(1,241-1,954)
AA_A_152_30019207_VR	Polymorphic amino acid - HLA protein	30019207	A	0.0001307	0.6834	(0,5623-0,8306)
rs2535326	Polymorphic Nucleotide	30940042	A	0.0001333	1.427	(1,189-1,712)
rs2844662	Polymorphic Nucleotide	30925858	A	0.0001333	1.427	(1,189-1,712)
rs2844663	Polymorphic Nucleotide	30923930	A	0.0001333	1.427	(1,189-1,712)
rs9368649	Polymorphic Nucleotide	31046862	G	0.0001384	1.831	(1,341-2,498)
rs1264334	Polymorphic Nucleotide	30952239	T	0.0001398	1.425	(1,188-1,71)
rs9261502	Polymorphic Nucleotide	30219589	T	0.0001404	1.516	(1,224-1,878)
rs1121800	Polymorphic Nucleotide	31643053	T	0.0001443	0.6847	(0,5632-0,8324)
rs1541267	Polymorphic Nucleotide	30211550	C	0.0001462	1.514	(1,222-1,876)
rs1573298	Polymorphic Nucleotide	30224139	C	0.0001462	1.514	(1,222-1,876)
rs3815080	Polymorphic Nucleotide	30222080	T	0.0001462	1.514	(1,222-1,876)
rs4959011	Polymorphic Nucleotide	30222602	A	0.0001462	1.514	(1,222-1,876)
rs9261498	Polymorphic Nucleotide	30219330	T	0.0001462	1.514	(1,222-1,876)
rs9261513	Polymorphic Nucleotide	30223463	G	0.0001462	1.514	(1,222-1,876)
rs9261528	Polymorphic Nucleotide	30227408	G	0.0001534	1.516	(1,222-1,88)
rs9265198	Polymorphic Nucleotide	31397689	G	0.0001545	0.6468	(0,5161-0,8106)
rs10947131	Polymorphic Nucleotide	31123915	T	0.0001562	1.571	(1,243-1,986)
1kg_6_30610781	Polymorphic Nucleotide	30610781	A	0.0001563	2.047	(1,412-2,968)
rs9261461	Polymorphic Nucleotide	30209929	G	0.000157	1.511	(1,22-1,872)
rs2428517	Polymorphic Nucleotide	31128131	G	0.0001573	0.6971	(0,5781-0,8405)
rs2508030	Polymorphic Nucleotide	30229075	T	0.0001581	1.531	(1,227-1,91)
rs9261532	Polymorphic Nucleotide	30228924	G	0.0001581	1.531	(1,227-1,91)
rs4959012	Polymorphic Nucleotide	30222824	C	0.0001587	1.555	(1,237-1,955)
rs9261527	Polymorphic Nucleotide	30227371	A	0.0001596	1.512	(1,22-1,875)
rs2239530	Polymorphic Nucleotide	30260094	G	0.0001628	1.551	(1,235-1,949)
rs2523638	Polymorphic Nucleotide	31452252	G	0.0001666	1.433	(1,188-1,729)
rs9261495	Polymorphic Nucleotide	30218859	A	0.0001724	1.551	(1,234-1,951)
rs4711211	Polymorphic Nucleotide	30270788	G	0.0001751	1.548	(1,232-1,945)
rs7843	Polymorphic Nucleotide	30260346	G	0.0001751	1.548	(1,232-1,945)
rs957765	Polymorphic Nucleotide	30250669	A	0.0001751	1.548	(1,232-1,945)
rs2239704	Polymorphic Nucleotide	31648120	T	0.0001777	0.6885	(0,5664-0,8368)
rs9265422	Polymorphic Nucleotide	31403999	G	0.0001778	0.6496	(0,5184-0,8139)
rs2516676	Polymorphic Nucleotide	30538461	C	0.0001784	0.6016	(0,4612-0,7847)
SNP_A_30018818	Polymorphic Nucleotide - HLA gene	30018818	T	0.0001786	1.419	(1,182-1,704)
rs2523765	Polymorphic Nucleotide	29925085	A	0.0001822	0.6884	(0,5662-0,8371)
rs9265575	Polymorphic Nucleotide	31406799	C	0.0001849	0.6501	(0,5187-0,8147)
AA_A_62_30018696_Q	Polymorphic amino acid - HLA protein	30018696	P	0.0001877	0.6933	(0,5721-0,8403)
rs9261444	Polymorphic Nucleotide	30202590	T	0.0001892	1.547	(1,23-1,945)
rs9394047	Polymorphic Nucleotide	31344229	C	0.0001899	1.633	(1,262-2,112)
rs9261511	Polymorphic Nucleotide	30221224	A	0.0001908	1.534	(1,225-1,92)
rs6929408	Polymorphic Nucleotide	31408628	T	0.0001973	0.6513	(0,5197-0,8163)
rs9261440	Polymorphic Nucleotide	30198799	C	0.0001998	1.532	(1,224-1,918)
AA_A_97_30019042_R	Polymorphic amino acid - HLA protein	30019042	P	0.0002015	1.419	(1,18-1,706)
SNP_A_30019042_G	Polymorphic Nucleotide - HLA gene	30019042	P	0.0002015	1.419	(1,18-1,706)
rs2395471	Polymorphic Nucleotide	31348671	G	0.0002017	0.7072	(0,5891-0,8489)
1kg_6_30525411	Polymorphic Nucleotide	30525411	T	0.000202	1.592	(1,246-2,035)
rs17410877	Polymorphic Nucleotide	30517135	C	0.000202	1.592	(1,246-2,035)
rs2844480	Polymorphic Nucleotide	31672800	A	0.0002145	1.49	(1,207-1,841)
rs12665339	Polymorphic Nucleotide	30709211	G	0.0002146	1.675	(1,275-2,201)
rs4713331	Polymorphic Nucleotide	30500774	A	0.0002221	1.588	(1,242-2,029)
rs2524172	Polymorphic Nucleotide	30541590	T	0.0002279	0.5865	(0,4416-0,7789)
rs9261211	Polymorphic Nucleotide	30116799	T	0.0002292	0.5012	(0,3471-0,7238)
1kg_6_30182065	Polymorphic Nucleotide	30182065	A	0.0002343	1.76	(1,302-2,378)
rs9261484	Polymorphic Nucleotide	30216662	T	0.0002343	1.494	(1,206-1,85)
rs12174151	Polymorphic Nucleotide	30682173	T	0.0002346	1.663	(1,268-2,181)
SNP_B_31432798	Polymorphic Nucleotide - HLA gene	31432798	T	0.0002355	2.182	(1,44-3,307)
SNP_B_31432808_T	Polymorphic Nucleotide - HLA gene	31432808	P	0.0002355	2.182	(1,44-3,307)
rs2857602	Polymorphic Nucleotide	31641357	C	0.0002356	0.6934	(0,5705-0,8428)
rs2394427	Polymorphic Nucleotide	31127541	T	0.0002383	1.553	(1,228-1,964)
rs9295947	Polymorphic Nucleotide	31127439	A	0.0002383	1.553	(1,228-1,964)
rs12212039	Polymorphic Nucleotide	30176174	T	0.0002395	1.66	(1,267-2,175)
AA_B_45_31432581_T	Polymorphic amino acid - HLA protein	31432581	P	0.0002432	1.418	(1,177-1,709)
AA_B_45_31432581_TG	Polymorphic amino acid - HLA protein	31432581	P	0.0002432	1.418	(1,177-1,709)
SNP_B_31432581_G	Polymorphic Nucleotide - HLA gene	31432581	P	0.0002432	1.418	(1,177-1,709)
SNP_B_31432581_TA	Polymorphic Nucleotide - HLA gene	31432581	A	0.0002432	1.418	(1,177-1,709)
rs35102994	Polymorphic Nucleotide	30467272	G	0.0002503	1.563	(1,231-1,984)
rs2516390	Polymorphic Nucleotide	31637862	G	0.0002522	0.6947	(0,5716-0,8444)
rs2844484	Polymorphic Nucleotide	31644203	T	0.0002522	0.6947	(0,5716-0,8444)
AA_A_114_30019093_R	Polymorphic amino acid - HLA protein	30019093	P	0.0002635	0.703	(0,5818-0,8495)
SNP_A_30019093	Polymorphic Nucleotide - HLA gene	30019093	G	0.0002635	0.703	(0,5818-0,8495)
rs915664	Polymorphic Nucleotide	30902596	G	0.0002666	1.428	(1,179-1,729)
rs2285795	Polymorphic Nucleotide	30228891	T	0.0002672	1.5	(1,206-1,866)
rs746868	Polymorphic Nucleotide	31648408	G	0.0002688	0.696	(0,5727-0,8458)
rs928815	Polymorphic Nucleotide	31639194	A	0.0002688	0.696	(0,5727-0,8458)
rs9468940	Polymorphic Nucleotide	31379659	C	0.00027	0.6709	(0,5413-0,8316)
rs886390	Polymorphic Nucleotide	30442973	T	0.0002701	1.559	(1,228-1,98)
rs970270	Polymorphic Nucleotide	30455285	T	0.0002701	1.559	(1,228-1,98)
AA_A_97_30019042_IM	Polymorphic amino acid - HLA protein	30019042	A	0.0002768	1.408	(1,171-1,693)
SNP_A_30019042_T	Polymorphic Nucleotide - HLA gene	30019042	A	0.0002768	1.408	(1,171-1,693)
rs9263869	Polymorphic Nucleotide	31277993	C	0.0002769	0.6813	(0,554-0,8379)
rs9261535	Polymorphic Nucleotide	30235302	A	0.0002794	1.53	(1,216-1,925)
AA_B_116_31432123_YS	Polymorphic amino acid - HLA protein	31432123	A	0.0002909	0.7042	(0,5825-0,8513)
AA_B_116_31432123_YSx	Polymorphic amino acid - HLA protein	31432123	A	0.0002909	0.7042	(0,5825-0,8513)
rs2516675	Polymorphic Nucleotide	30538499	T	0.0002922	0.6859	(0,5593-0,8411)
rs2256539	Polymorphic Nucleotide	30045719	C	0.0002943	0.7109	(0,5909-0,8551)
rs34521355	Polymorphic Nucleotide	30537309	G	0.0002989	1.628	(1,25-2,12)
rs10947130	Polymorphic Nucleotide	31121725	T	0.0003266	1.538	(1,216-1,945)
AA_B_-16_31432889_L	Polymorphic amino acid - HLA protein	31432889	P	0.0003379	0.6797	(0,5504-0,8395)
SNP_B_31432890	Polymorphic Nucleotide - HLA gene	31432890	G	0.0003379	0.6797	(0,5504-0,8395)
rs9263966	Polymorphic Nucleotide	31294209	T	0.0003493	0.604	(0,4582-0,7963)
AA_B_116_31432123_YL	Polymorphic amino acid - HLA protein	31432123	P	0.0003503	1.404	(1,166-1,691)
AA_B_116_31432123_YLx	Polymorphic amino acid - HLA protein	31432123	P	0.0003503	1.404	(1,166-1,691)
rs34723946	Polymorphic Nucleotide	30506034	C	0.0003515	1.599	(1,236-2,068)
AA_B_-16_31432889_V	Polymorphic amino acid - HLA protein	31432889	A	0.0003517	0.6803	(0,5507-0,8403)
rs1029237	Polymorphic Nucleotide	30246641	A	0.0003528	1.52	(1,208-1,912)
rs1034322	Polymorphic Nucleotide	30476833	A	0.0003621	1.593	(1,233-2,057)
AA_A_70_30018720	Polymorphic amino acid - HLA protein	30018720	Q	0.000374	0.6837	(0,5544-0,843)
SNP_A_30018721	Polymorphic Nucleotide - HLA gene	30018721	G	0.000374	0.6837	(0,5544-0,843)
rs1076832	Polymorphic Nucleotide	30527810	A	0.0003859	1.594	(1,232-2,061)
AA_B_163_31431982_EL	Polymorphic amino acid - HLA protein	31431982	A	0.0003908	0.677	(0,5458-0,8399)
AA_B_163_31431982_T	Polymorphic amino acid - HLA protein	31431982	P	0.0003908	0.677	(0,5458-0,8399)
SNP_B_31431982_G	Polymorphic Nucleotide - HLA gene	31431982	P	0.0003908	0.677	(0,5458-0,8399)
SNP_B_31431983_T	Polymorphic Nucleotide - HLA gene	31431983	P	0.0003908	0.677	(0,5458-0,8399)
rs66703876	Polymorphic Nucleotide	30051317	T	0.0003922	0.6938	(0,5668-0,8492)
rs2394946	Polymorphic Nucleotide	31329132	G	0.0004054	0.7071	(0,5836-0,8569)
rs2057726	Polymorphic Nucleotide	30443329	G	0.0004372	0.5868	(0,436-0,7898)
AA_A_152_30019207_EW	Polymorphic amino acid - HLA protein	30019207	P	0.0004408	0.6265	(0,4827-0,8132)
rs6941668	Polymorphic Nucleotide	30555332	G	0.0004474	1.559	(1,217-1,998)
rs2523618	Polymorphic Nucleotide	31426282	G	0.0004604	1.558	(1,216-1,997)
rs17194188	Polymorphic Nucleotide	30172681	T	0.0004674	1.623	(1,237-2,129)
rs9263870	Polymorphic Nucleotide	31278493	G	0.0004749	0.6109	(0,4633-0,8054)
rs3131932	Polymorphic Nucleotide	31048307	T	0.0004776	1.383	(1,153-1,659)
rs9261425	Polymorphic Nucleotide	30189087	T	0.0004859	0.7106	(0,5864-0,861)
AA_B_114_31432129_DH	Polymorphic amino acid - HLA protein	31432129	A	0.0004893	1.391	(1,155-1,674)
AA_B_114_31432129_N	Polymorphic amino acid - HLA protein	31432129	P	0.0004893	1.391	(1,155-1,674)
AA_B_114_31432129_NK	Polymorphic amino acid - HLA protein	31432129	P	0.0004893	1.391	(1,155-1,674)
AA_B_114_31432129_Nx	Polymorphic amino acid - HLA protein	31432129	P	0.0004893	1.391	(1,155-1,674)
SNP_B_31432130_T	Polymorphic Nucleotide - HLA gene	31432130	P	0.0004893	1.391	(1,155-1,674)
AA_C_116_31347029_F	Polymorphic amino acid - HLA protein	31347029	P	0.0004953	0.6931	(0,5639-0,8519)
AA_A_152_30019207_AE	Polymorphic amino acid - HLA protein	30019207	P	0.0005316	0.7086	(0,5831-0,8611)
SNP_A_30019207_CA	Polymorphic Nucleotide - HLA gene	30019207	P	0.0005316	0.7086	(0,5831-0,8611)
rs3132676	Polymorphic Nucleotide	30224057	T	0.0005329	0.5813	(0,4277-0,7902)
rs3094145	Polymorphic Nucleotide	30104234	C	0.0005384	0.5309	(0,3709-0,7598)
rs3121593	Polymorphic Nucleotide	30110772	C	0.0005384	0.5309	(0,3709-0,7598)
rs2743931	Polymorphic Nucleotide	29895051	G	0.0005416	0.5319	(0,3719-0,7606)
rs12193110	Polymorphic Nucleotide	30045083	T	0.0005452	1.397	(1,156-1,688)
rs12193208	Polymorphic Nucleotide	30045128	T	0.0005452	1.397	(1,156-1,688)
rs1265061	Polymorphic Nucleotide	31186236	T	0.0005452	0.7069	(0,5807-0,8605)
rs2517403	Polymorphic Nucleotide	31174988	G	0.0005452	0.7069	(0,5807-0,8605)
rs2844635	Polymorphic Nucleotide	31183460	C	0.0005452	0.7069	(0,5807-0,8605)
rs4959037	Polymorphic Nucleotide	30044286	T	0.0005452	1.397	(1,156-1,688)
rs1233330	Polymorphic Nucleotide	29907082	T	0.0005463	0.5365	(0,3769-0,7636)
rs2894181	Polymorphic Nucleotide	31282506	A	0.0005758	1.383	(1,15-1,664)
rs1632971	Polymorphic Nucleotide	29885890	A	0.0005811	0.5338	(0,3733-0,7633)
rs1632984	Polymorphic Nucleotide	29881371	A	0.0005811	0.5338	(0,3733-0,7633)
1kg_6_30429653	Polymorphic Nucleotide	30429653	C	0.000587	2.957	(1,594-5,487)
HLA_A_03	Classical HLA allele	30019970	P	0.0005945	0.5337	(0,373-0,7638)
rs1632874	Polymorphic Nucleotide	30030102	C	0.0005945	0.5337	(0,373-0,7638)
rs2499	Polymorphic Nucleotide	30021521	A	0.0005945	0.5337	(0,373-0,7638)
SNP_A_30020472_G	Polymorphic Nucleotide - HLA gene	30020472	P	0.0005945	0.5337	(0,373-0,7638)
SNP_A_30020496	Polymorphic Nucleotide - HLA gene	30020496	T	0.0005945	0.5337	(0,373-0,7638)
SNP_A_30020914	Polymorphic Nucleotide - HLA gene	30020914	C	0.0005945	0.5337	(0,373-0,7638)
SNP_A_30020923	Polymorphic Nucleotide - HLA gene	30020923	T	0.0005945	0.5337	(0,373-0,7638)
SNP_A_30021021	Polymorphic Nucleotide - HLA gene	30021021	C	0.0005945	0.5337	(0,373-0,7638)
rs6921948	Polymorphic Nucleotide	31279236	A	0.0006015	1.382	(1,149-1,662)
SNP_C_31347130_C	Polymorphic Nucleotide - HLA gene	31347130	A	0.0006075	0.7125	(0,587-0,8649)
AA_B_95_31432186_L	Polymorphic amino acid - HLA protein	31432186	P	0.0006076	0.7225	(0,6-0,8701)
SNP_B_31432187_G	Polymorphic Nucleotide - HLA gene	31432187	P	0.0006076	0.7225	(0,6-0,8701)
AA_B_103_31432162_V	Polymorphic amino acid - HLA protein	31432162	A	0.00062	0.6617	(0,5224-0,8382)
AA_B_103_31432162_Vx	Polymorphic amino acid - HLA protein	31432162	A	0.00062	0.6617	(0,5224-0,8382)
SNP_B_31432163_C	Polymorphic Nucleotide - HLA gene	31432163	A	0.00062	0.6617	(0,5224-0,8382)
rs6909636	Polymorphic Nucleotide	31454578	A	0.0006214	1.393	(1,152-1,685)
SNP_C_31346126	Polymorphic Nucleotide - HLA gene	31346126	G	0.0006228	1.375	(1,146-1,65)
AA_B_305_31430889_T	Polymorphic amino acid - HLA protein	31430889	P	0.0006252	1.365	(1,142-1,631)
SNP_A_30020167	Polymorphic Nucleotide - HLA gene	30020167	C	0.0006363	1.374	(1,145-1,648)
SNP_A_30018871	Polymorphic Nucleotide - HLA gene	30018871	G	0.0006377	1.374	(1,145-1,648)
SNP_A_30018998	Polymorphic Nucleotide - HLA gene	30018998	C	0.0006377	1.374	(1,145-1,648)
SNP_A_30019016	Polymorphic Nucleotide - HLA gene	30019016	C	0.0006377	1.374	(1,145-1,648)
rs3115629	Polymorphic Nucleotide	29923692	G	0.0006412	0.5358	(0,3745-0,7667)
rs3128888	Polymorphic Nucleotide	29949335	C	0.0006412	0.5358	(0,3745-0,7667)
rs6904669	Polymorphic Nucleotide	31300775	G	0.0006469	0.7256	(0,6035-0,8724)
rs28400887	Polymorphic Nucleotide	30183882	T	0.0006539	1.444	(1,169-1,784)
rs1419675	Polymorphic Nucleotide	30200686	C	0.0006609	0.6901	(0,5574-0,8543)
HLA_A_0301	Classical HLA allele	30019970	P	0.000662	0.5323	(0,3702-0,7652)
SNP_A_30018416	Polymorphic Nucleotide - HLA gene	30018416	T	0.0006728	1.372	(1,143-1,646)
1kg_6_30142268	Polymorphic Nucleotide	30142268	C	0.0006752	1.61	(1,223-2,118)
rs12208867	Polymorphic Nucleotide	30134215	A	0.0006752	1.61	(1,223-2,118)
AA_B_103_31432162_L	Polymorphic amino acid - HLA protein	31432162	P	0.0006817	0.6635	(0,5237-0,8407)
AA_B_103_31432162_VM	Polymorphic amino acid - HLA protein	31432162	A	0.0006817	0.6635	(0,5237-0,8407)
SNP_B_31432163_G	Polymorphic Nucleotide - HLA gene	31432163	P	0.0006817	0.6635	(0,5237-0,8407)
rs12202131	Polymorphic Nucleotide	30221529	A	0.0006842	1.66	(1,239-2,224)
rs9263964	Polymorphic Nucleotide	31294018	C	0.0006846	1.391	(1,15-1,682)
rs12210298	Polymorphic Nucleotide	30229504	A	0.000685	1.769	(1,273-2,459)
rs9262632	Polymorphic Nucleotide	31132787	G	0.0006856	0.5502	(0,3897-0,7768)
rs1264510	Polymorphic Nucleotide	30521990	A	0.0006876	0.6312	(0,484-0,8233)
rs9295830	Polymorphic Nucleotide	30152965	T	0.0006971	1.504	(1,188-1,905)
rs2107202	Polymorphic Nucleotide	30213722	A	0.0007064	0.6906	(0,5574-0,8556)
rs4713447	Polymorphic Nucleotide	31270942	G	0.0007247	0.7257	(0,6025-0,874)
rs9366768	Polymorphic Nucleotide	31276473	A	0.0007247	0.7257	(0,6025-0,874)
rs9501077	Polymorphic Nucleotide	31275491	G	0.0007247	0.7257	(0,6025-0,874)
AA_B_305_31430889_A	Polymorphic amino acid - HLA protein	31430889	A	0.000725	1.36	(1,138-1,625)
SNP_B_31430890	Polymorphic Nucleotide - HLA gene	31430890	T	0.000725	1.36	(1,138-1,625)
rs4713419	Polymorphic Nucleotide	31101215	G	0.0007336	1.706	(1,251-2,326)
rs9263872	Polymorphic Nucleotide	31278587	T	0.0007498	0.7265	(0,6033-0,8748)
AA_B_-10_31432871_A	Polymorphic amino acid - HLA protein	31432871	P	0.0007512	0.7125	(0,585-0,8677)
SNP_B_31432871	Polymorphic Nucleotide - HLA gene	31432871	G	0.0007512	0.7125	(0,585-0,8677)
AA_B_-10_31432871_G	Polymorphic amino acid - HLA protein	31432871	A	0.0007924	0.7136	(0,586-0,8691)
AA_B_9_31432689_Y	Polymorphic amino acid - HLA protein	31432689	A	0.0007936	0.6986	(0,5666-0,8615)
SNP_B_31432690_A	Polymorphic Nucleotide - HLA gene	31432690	A	0.0007936	0.6986	(0,5666-0,8615)
rs3115627	Polymorphic Nucleotide	29928257	C	0.0008069	1.379	(1,143-1,665)
rs3130623	Polymorphic Nucleotide	31705679	T	0.0008324	0.6226	(0,4715-0,8221)
rs7759909	Polymorphic Nucleotide	31266668	T	0.0008352	0.6262	(0,4758-0,8241)
rs9261212	Polymorphic Nucleotide	30116975	C	0.0008407	0.5469	(0,3838-0,7794)
rs1634761	Polymorphic Nucleotide	31382006	G	0.0008481	0.7225	(0,5969-0,8745)
rs3094169	Polymorphic Nucleotide	29937965	A	0.0008528	0.6392	(0,4914-0,8315)
rs3128909	Polymorphic Nucleotide	29931550	T	0.0008528	0.6392	(0,4914-0,8315)
AA_B_97_31432180_V	Polymorphic amino acid - HLA protein	31432180	P	0.0008532	2.059	(1,347-3,147)
HLA_B_57	Classical HLA allele	31431272	P	0.0008532	2.059	(1,347-3,147)
SNP_B_31430590	Polymorphic Nucleotide - HLA gene	31430590	T	0.0008532	2.059	(1,347-3,147)
SNP_B_31430669	Polymorphic Nucleotide - HLA gene	31430669	G	0.0008532	2.059	(1,347-3,147)
SNP_B_31430966	Polymorphic Nucleotide - HLA gene	31430966	T	0.0008532	2.059	(1,347-3,147)
SNP_B_31431434	Polymorphic Nucleotide - HLA gene	31431434	G	0.0008532	2.059	(1,347-3,147)
SNP_B_31432180_A	Polymorphic Nucleotide - HLA gene	31432180	P	0.0008532	2.059	(1,347-3,147)
SNP_B_31432181_C	Polymorphic Nucleotide - HLA gene	31432181	P	0.0008532	2.059	(1,347-3,147)
SNP_B_31432248	Polymorphic Nucleotide - HLA gene	31432248	T	0.0008532	2.059	(1,347-3,147)
SNP_B_31432355	Polymorphic Nucleotide - HLA gene	31432355	T	0.0008532	2.059	(1,347-3,147)
rs3130628	Polymorphic Nucleotide	31717251	C	0.0008564	0.621	(0,4694-0,8218)
rs2532927	Polymorphic Nucleotide	31006413	C	0.0008593	1.376	(1,141-1,66)
rs6930977	Polymorphic Nucleotide	30543267	G	0.0008596	1.557	(1,2-2,021)
rs9263967	Polymorphic Nucleotide	31294224	A	0.0008633	1.383	(1,143-1,674)
AA_B_114_31432129_D	Polymorphic amino acid - HLA protein	31432129	P	0.0008799	0.7296	(0,6059-0,8785)
AA_B_114_31432129_DK	Polymorphic amino acid - HLA protein	31432129	P	0.0008799	0.7296	(0,6059-0,8785)
AA_B_114_31432129_Dx	Polymorphic amino acid - HLA protein	31432129	P	0.0008799	0.7296	(0,6059-0,8785)
AA_B_114_31432129_NH	Polymorphic amino acid - HLA protein	31432129	A	0.0008799	0.7296	(0,6059-0,8785)
SNP_B_31432130_C	Polymorphic Nucleotide - HLA gene	31432130	P	0.0008799	0.7296	(0,6059-0,8785)
SNP_A_30018583	Polymorphic Nucleotide - HLA gene	30018583	A	0.0008891	1.372	(1,139-1,653)
rs3132121	Polymorphic Nucleotide	30183995	C	0.0008994	0.6099	(0,4555-0,8166)
rs3869109	Polymorphic Nucleotide	31292175	T	0.0009078	1.381	(1,141-1,672)
AA_A_161_30019234	Polymorphic amino acid - HLA protein	30019234	D	0.0009217	0.5497	(0,3858-0,7831)
SNP_A_30019235	Polymorphic Nucleotide - HLA gene	30019235	T	0.0009217	0.5497	(0,3858-0,7831)
rs3094141	Polymorphic Nucleotide	30017786	A	0.0009219	0.5497	(0,3858-0,7832)
SNP_A_30018475	Polymorphic Nucleotide - HLA gene	30018475	C	0.0009219	0.5497	(0,3858-0,7832)
rs9366764	Polymorphic Nucleotide	31087772	A	0.0009236	1.677	(1,235-2,277)
rs1611715	Polymorphic Nucleotide	29937461	C	0.0009495	1.373	(1,138-1,657)
rs9469378	Polymorphic Nucleotide	33267642	C	0.0009695	1.987	(1,321-2,988)
SNP_B_31432565	Polymorphic Nucleotide - HLA gene	31432565	C	0.0009865	0.7278	(0,6025-0,8793)
rs1736911	Polymorphic Nucleotide	29813751	A	0.0009868	0.5704	(0,4084-0,7966)
AA_B_177_31431940_D	Polymorphic amino acid - HLA protein	31431940	P	0.0009915	0.6375	(0,4877-0,8334)
AA_B_177_31431940_E	Polymorphic amino acid - HLA protein	31431940	A	0.0009915	0.6375	(0,4877-0,8334)
AA_B_180_31431931_E	Polymorphic amino acid - HLA protein	31431931	P	0.0009915	0.6375	(0,4877-0,8334)
AA_B_180_31431931_Q	Polymorphic amino acid - HLA protein	31431931	A	0.0009915	0.6375	(0,4877-0,8334)
SNP_B_31431932	Polymorphic Nucleotide - HLA gene	31431932	C	0.0009915	0.6375	(0,4877-0,8334)
SNP_B_31431939	Polymorphic Nucleotide - HLA gene	31431939	G	0.0009915	0.6375	(0,4877-0,8334)
SNP_A_30018813	Polymorphic Nucleotide - HLA gene	30018813	G	0.0009924	0.5518	(0,3873-0,7861)
rs2394250	Polymorphic Nucleotide	30051635	T	0.001	1.359	(1,132-1,631)
rs3132123	Polymorphic Nucleotide	30184405	G	0.001001	0.6122	(0,4571-0,8201)
1kg_6_30435438	Polymorphic Nucleotide	30435438	G	0.001008	3.642	(1,686-7,868)
rs2844546	Polymorphic Nucleotide	31452636	T	0.001012	0.655	(0,509-0,843)
rs9295942	Polymorphic Nucleotide	31094989	T	0.001018	1.669	(1,23-2,267)
rs9380205	Polymorphic Nucleotide	31089340	G	0.001018	1.669	(1,23-2,267)
rs2157605	Polymorphic Nucleotide	30562055	G	0.00102	1.509	(1,18-1,928)
rs3807031	Polymorphic Nucleotide	30141863	A	0.001026	1.486	(1,173-1,883)
rs2442744	Polymorphic Nucleotide	31453355	A	0.001052	0.6557	(0,5093-0,844)
rs2507984	Polymorphic Nucleotide	31453575	T	0.001052	0.6557	(0,5093-0,844)
rs2844549	Polymorphic Nucleotide	31451853	A	0.001052	0.6557	(0,5093-0,844)
rs2240069	Polymorphic Nucleotide	30183620	T	0.001063	0.6139	(0,4583-0,8222)
rs3132679	Polymorphic Nucleotide	30183822	A	0.001063	0.6139	(0,4583-0,8222)
rs2395148	Polymorphic Nucleotide	32429532	T	0.001066	2.083	(1,342-3,232)
rs2844787	Polymorphic Nucleotide	30248892	G	0.001085	0.6837	(0,5443-0,8589)
AA_B_156_31432003_LW	Polymorphic amino acid - HLA protein	31432003	A	0.00109	0.6843	(0,545-0,8592)
AA_B_156_31432003_RD	Polymorphic amino acid - HLA protein	31432003	P	0.00109	0.6843	(0,545-0,8592)
SNP_A_30020472_A	Polymorphic Nucleotide - HLA gene	30020472	A	0.00109	0.7066	(0,5737-0,8703)
rs2523685	Polymorphic Nucleotide	31534235	G	0.001091	0.7077	(0,5751-0,8709)
rs10885	Polymorphic Nucleotide	31712570	T	0.001096	0.6274	(0,4743-0,83)
rs3115663	Polymorphic Nucleotide	31709822	G	0.001117	0.6284	(0,4752-0,8309)
rs9263873	Polymorphic Nucleotide	31278692	C	0.001118	0.7339	(0,6093-0,884)
rs3871466	Polymorphic Nucleotide	31091662	G	0.001134	1.661	(1,224-2,255)
rs2532936	Polymorphic Nucleotide	31002387	G	0.001138	1.366	(1,132-1,648)
rs1264332	Polymorphic Nucleotide	30953542	G	0.001152	1.366	(1,132-1,649)
rs2523534	Polymorphic Nucleotide	31444328	T	0.001163	0.7302	(0,604-0,8828)
rs3115665	Polymorphic Nucleotide	31697243	C	0.001172	0.6292	(0,4757-0,8323)
rs3130070	Polymorphic Nucleotide	31699787	G	0.001172	0.6292	(0,4757-0,8323)
rs3130626	Polymorphic Nucleotide	31706468	G	0.001172	0.6292	(0,4757-0,8323)
rs9267522	Polymorphic Nucleotide	31711749	G	0.001172	0.6292	(0,4757-0,8323)
rs2517462	Polymorphic Nucleotide	31004169	G	0.001201	1.364	(1,13-1,646)
SNP_B_31431095	Polymorphic Nucleotide - HLA gene	31431095	T	0.001218	2.011	(1,317-3,07)
rs2284178	Polymorphic Nucleotide	31540104	C	0.001223	0.7421	(0,6193-0,8891)
rs3117039	Polymorphic Nucleotide	33193829	A	0.001223	1.351	(1,126-1,621)
rs3094228	Polymorphic Nucleotide	31537906	G	0.001225	0.6648	(0,519-0,8515)
rs3099840	Polymorphic Nucleotide	31538700	G	0.001225	0.6648	(0,519-0,8515)
rs2736157	Polymorphic Nucleotide	31708799	C	0.001248	0.6309	(0,477-0,8345)
rs3117583	Polymorphic Nucleotide	31727555	C	0.001248	0.6309	(0,477-0,8345)
rs3130618	Polymorphic Nucleotide	31740113	A	0.001248	0.6309	(0,477-0,8345)
rs3130627	Polymorphic Nucleotide	31708830	T	0.001248	0.6309	(0,477-0,8345)
rs1627567	Polymorphic Nucleotide	29790845	T	0.001272	0.7068	(0,5724-0,8729)
rs2844702	Polymorphic Nucleotide	31020460	T	0.001289	1.362	(1,128-1,644)
rs2229092	Polymorphic Nucleotide	31648736	C	0.001291	1.66	(1,219-2,261)
rs2516670	Polymorphic Nucleotide	30542978	C	0.001292	0.6436	(0,4921-0,8418)
AA_A_152_30019207_E	Polymorphic amino acid - HLA protein	30019207	P	0.001313	0.6478	(0,4971-0,8442)
SNP_A_30019207_A	Polymorphic Nucleotide - HLA gene	30019207	P	0.001313	0.6478	(0,4971-0,8442)
rs2523522	Polymorphic Nucleotide	31448307	A	0.001319	0.7294	(0,6016-0,8843)
rs1610594	Polymorphic Nucleotide	29787026	G	0.001324	0.7075	(0,5728-0,8739)
rs2524272	Polymorphic Nucleotide	29790379	C	0.001324	0.7075	(0,5728-0,8739)
rs2156875	Polymorphic Nucleotide	31425326	A	0.001332	0.7397	(0,6153-0,8893)
rs2923006	Polymorphic Nucleotide	31425078	A	0.001332	0.7397	(0,6153-0,8893)
rs3095089	Polymorphic Nucleotide	31041773	A	0.001337	0.5852	(0,4218-0,8119)
rs3869096	Polymorphic Nucleotide	31092383	C	0.001346	1.653	(1,216-2,248)
rs9380206	Polymorphic Nucleotide	31089734	T	0.001346	1.653	(1,216-2,248)
rs9391701	Polymorphic Nucleotide	31091242	A	0.001346	1.653	(1,216-2,248)
SNP_B_31430959	Polymorphic Nucleotide - HLA gene	31430959	T	0.001371	1.339	(1,12-1,601)
rs2442749	Polymorphic Nucleotide	31460019	G	0.001415	0.6721	(0,5266-0,8578)
rs3094055	Polymorphic Nucleotide	30440125	C	0.001418	0.6859	(0,5442-0,8647)
rs1264362	Polymorphic Nucleotide	30884569	C	0.001419	1.369	(1,129-1,661)
rs1476572	Polymorphic Nucleotide	29782720	C	0.001422	0.7087	(0,5736-0,8757)
rs1476573	Polymorphic Nucleotide	29782627	T	0.001422	0.7087	(0,5736-0,8757)
rs1264297	Polymorphic Nucleotide	30992785	G	0.001429	1.358	(1,125-1,638)
rs1264298	Polymorphic Nucleotide	30992415	C	0.001429	1.358	(1,125-1,638)
rs1264299	Polymorphic Nucleotide	30991899	A	0.001429	1.358	(1,125-1,638)
rs1264300	Polymorphic Nucleotide	30990835	C	0.001429	1.358	(1,125-1,638)
rs1264301	Polymorphic Nucleotide	30990760	A	0.001429	1.358	(1,125-1,638)
rs1264303	Polymorphic Nucleotide	30990492	C	0.001429	1.358	(1,125-1,638)
rs1264305	Polymorphic Nucleotide	30990256	A	0.001429	1.358	(1,125-1,638)
rs1264307	Polymorphic Nucleotide	30988736	T	0.001429	1.358	(1,125-1,638)
rs1264309	Polymorphic Nucleotide	30983878	C	0.001429	1.358	(1,125-1,638)
rs7738138	Polymorphic Nucleotide	30995323	C	0.001429	1.358	(1,125-1,638)
rs7756286	Polymorphic Nucleotide	30995290	T	0.001429	1.358	(1,125-1,638)
rs9262289	Polymorphic Nucleotide	30993665	A	0.001429	1.358	(1,125-1,638)
rs9262290	Polymorphic Nucleotide	30993800	A	0.001429	1.358	(1,125-1,638)
rs9262293	Polymorphic Nucleotide	30994329	G	0.001429	1.358	(1,125-1,638)
rs5006724	Polymorphic Nucleotide	31445829	T	0.001442	0.7309	(0,6027-0,8863)
rs1592415	Polymorphic Nucleotide	30485885	G	0.001443	1.527	(1,177-1,981)
rs9380146	Polymorphic Nucleotide	29925223	A	0.001451	1.5	(1,169-1,925)
rs2844664	Polymorphic Nucleotide	30923924	A	0.001452	1.356	(1,124-1,635)
rs3117034	Polymorphic Nucleotide	33195336	T	0.001453	1.345	(1,121-1,615)
rs2535331	Polymorphic Nucleotide	30924249	T	0.001456	1.356	(1,124-1,636)
rs2844654	Polymorphic Nucleotide	30946667	C	0.001456	1.356	(1,124-1,636)
rs3130657	Polymorphic Nucleotide	30945625	C	0.001456	1.356	(1,124-1,636)
rs2229094	Polymorphic Nucleotide	31648535	C	0.001457	1.361	(1,126-1,645)
rs2523500	Polymorphic Nucleotide	31626333	C	0.001475	0.7248	(0,5944-0,8839)
rs3131863	Polymorphic Nucleotide	29781462	C	0.001479	0.7093	(0,574-0,8766)
rs2523535	Polymorphic Nucleotide	31444229	C	0.00148	0.7268	(0,5969-0,8848)
rs2074506	Polymorphic Nucleotide	30998462	A	0.001504	1.356	(1,123-1,636)
rs2252760	Polymorphic Nucleotide	31000356	C	0.001504	1.356	(1,123-1,636)
rs2252856	Polymorphic Nucleotide	31001230	T	0.001504	1.356	(1,123-1,636)
rs2532935	Polymorphic Nucleotide	31002552	A	0.001504	1.356	(1,123-1,636)
rs2532938	Polymorphic Nucleotide	31001810	T	0.001504	1.356	(1,123-1,636)
SNP_C_31345988	Polymorphic Nucleotide - HLA gene	31345988	C	0.001508	1.343	(1,119-1,611)
rs2517653	Polymorphic Nucleotide	30229164	T	0.001511	1.424	(1,145-1,773)
AA_B_24_31432644_T	Polymorphic amino acid - HLA protein	31432644	P	0.001518	0.7187	(0,5859-0,8815)
SNP_B_31432643	Polymorphic Nucleotide - HLA gene	31432643	G	0.001518	0.7187	(0,5859-0,8815)
SNP_B_31432645_T	Polymorphic Nucleotide - HLA gene	31432645	P	0.001518	0.7187	(0,5859-0,8815)
rs1264331	Polymorphic Nucleotide	30954809	A	0.001522	1.355	(1,123-1,634)
rs1264333	Polymorphic Nucleotide	30952293	G	0.001522	1.355	(1,123-1,634)
rs3130622	Polymorphic Nucleotide	31700503	C	0.001526	0.6349	(0,4794-0,8408)
HLA_C_1604	Classical HLA allele	31346171	P	0.001532	14.32	(2,76-74,29)
rs2535339	Polymorphic Nucleotide	30947409	A	0.001532	1.355	(1,123-1,634)
AA_C_1_31347624_C	Polymorphic amino acid - HLA protein	31347624	A	0.001539	0.6721	(0,5256-0,8594)
AA_C_1_31347624_G	Polymorphic amino acid - HLA protein	31347624	P	0.001539	0.6721	(0,5256-0,8594)
SNP_C_31347755	Polymorphic Nucleotide - HLA gene	31347755	C	0.001539	0.6721	(0,5256-0,8594)
1kg_6_30182289	Polymorphic Nucleotide	30182289	G	0.001562	1.51	(1,17-1,949)
rs9378275	Polymorphic Nucleotide	32911977	T	0.001612	2.145	(1,335-3,447)
rs1245218	Polymorphic Nucleotide	30456021	C	0.001615	0.6906	(0,5486-0,8693)
rs2857435	Polymorphic Nucleotide	30214003	T	0.001691	1.44	(1,147-1,808)
rs7743761	Polymorphic Nucleotide	31444079	A	0.001695	0.7015	(0,5623-0,8753)
rs2394173	Polymorphic Nucleotide	29881137	T	0.001701	1.357	(1,122-1,643)
rs10947129	Polymorphic Nucleotide	31119641	A	0.001716	1.435	(1,145-1,799)
rs12528584	Polymorphic Nucleotide	31119824	T	0.001716	1.435	(1,145-1,799)
rs2524094	Polymorphic Nucleotide	31348020	G	0.001733	0.7348	(0,6059-0,891)
rs2596473	Polymorphic Nucleotide	31538778	G	0.00176	0.7494	(0,6255-0,8979)
rs3094631	Polymorphic Nucleotide	30375727	C	0.001775	0.5323	(0,3584-0,7904)
rs12174774	Polymorphic Nucleotide	31376944	T	0.00179	1.464	(1,153-1,86)
rs1633012	Polymorphic Nucleotide	29866705	G	0.001801	0.5896	(0,4231-0,8215)
rs1633036	Polymorphic Nucleotide	29850788	G	0.001801	0.5896	(0,4231-0,8215)
AA_DQA1_175_32717988_E	Polymorphic amino acid - HLA protein	32717988	P	0.001851	1.343	(1,115-1,617)
AA_DQA1_175_32717988_QK	Polymorphic amino acid - HLA protein	32717988	A	0.001851	1.343	(1,115-1,617)
SNP_DQA1_32717147	Polymorphic Nucleotide - HLA gene	32717147	C	0.001851	1.343	(1,115-1,617)
SNP_DQA1_32717987_G	Polymorphic Nucleotide - HLA gene	32717987	P	0.001851	1.343	(1,115-1,617)
rs7739434	Polymorphic Nucleotide	30038598	G	0.00188	0.6746	(0,5264-0,8646)
rs3135050	Polymorphic Nucleotide	29736416	T	0.001885	0.5922	(0,4256-0,8241)
rs2517466	Polymorphic Nucleotide	30998034	G	0.001888	1.347	(1,116-1,626)
AA_B_41_31432593	Polymorphic amino acid - HLA protein	31432593	T	0.001892	0.7161	(0,58-0,884)
SNP_B_31432594	Polymorphic Nucleotide - HLA gene	31432594	T	0.001892	0.7161	(0,58-0,884)
AA_B_282_31430958_I	Polymorphic amino acid - HLA protein	31430958	P	0.001907	1.328	(1,11-1,588)
rs2517449	Polymorphic Nucleotide	31027680	G	0.001911	1.347	(1,116-1,625)
rs9261494	Polymorphic Nucleotide	30218503	C	0.001919	0.5409	(0,3669-0,7975)
HLA_B_35	Classical HLA allele	31431272	P	0.001929	0.5472	(0,3737-0,801)
rs6539	Polymorphic Nucleotide	30145969	C	0.001946	0.5787	(0,4094-0,8179)
rs6928431	Polymorphic Nucleotide	30132363	A	0.001946	0.5787	(0,4094-0,8179)
rs9261136	Polymorphic Nucleotide	30089406	C	0.001946	0.5787	(0,4094-0,8179)
rs6910087	Polymorphic Nucleotide	31485026	T	0.001951	0.6392	(0,4816-0,8484)
rs9263687	Polymorphic Nucleotide	31199813	A	0.001971	0.5756	(0,4057-0,8167)
rs5009448	Polymorphic Nucleotide	30048467	T	0.001981	0.7182	(0,5824-0,8858)
AA_B_282_31430958_V	Polymorphic amino acid - HLA protein	31430958	A	0.001987	1.326	(1,109-1,586)
rs1265115	Polymorphic Nucleotide	31225054	T	0.00199	1.339	(1,113-1,611)
rs2532934	Polymorphic Nucleotide	31002738	C	0.00199	0.7485	(0,6229-0,8994)
AA_C_94_31347095	Polymorphic amino acid - HLA protein	31347095	I	0.001998	1.503	(1,161-1,945)
SNP_C_31347095	Polymorphic Nucleotide - HLA gene	31347095	A	0.001998	1.503	(1,161-1,945)
rs2395004	Polymorphic Nucleotide	31520492	C	0.002035	0.7501	(0,6249-0,9004)
rs2249464	Polymorphic Nucleotide	30996140	A	0.00206	0.7491	(0,6233-0,9002)
rs753725	Polymorphic Nucleotide	30998850	A	0.00206	0.7491	(0,6233-0,9002)
rs9260863	Polymorphic Nucleotide	30053750	T	0.00206	0.4738	(0,2947-0,762)
rs1633043	Polymorphic Nucleotide	29840373	T	0.002067	0.6028	(0,4368-0,8318)
rs9261434	Polymorphic Nucleotide	30195755	G	0.002069	0.5476	(0,3733-0,8033)
rs9357086	Polymorphic Nucleotide	29886008	C	0.002081	1.398	(1,129-1,731)
rs1061535	Polymorphic Nucleotide	30045903	A	0.002088	0.6714	(0,5209-0,8653)
rs3121595	Polymorphic Nucleotide	30141451	C	0.002088	0.5809	(0,411-0,821)
rs3132130	Polymorphic Nucleotide	30135431	C	0.002088	0.5809	(0,411-0,821)
AA_B_131_31432078_R	Polymorphic amino acid - HLA protein	31432078	P	0.002089	0.6668	(0,515-0,8631)
AA_B_131_31432078_S	Polymorphic amino acid - HLA protein	31432078	A	0.002089	0.6668	(0,515-0,8631)
SNP_B_31432079	Polymorphic Nucleotide - HLA gene	31432079	G	0.002089	0.6668	(0,515-0,8631)
rs3893259	Polymorphic Nucleotide	30042433	A	0.002104	0.5674	(0,3954-0,8143)
rs4959036	Polymorphic Nucleotide	30044114	G	0.002104	0.5674	(0,3954-0,8143)
rs12210359	Polymorphic Nucleotide	30074875	T	0.002119	1.605	(1,187-2,171)
rs2532921	Polymorphic Nucleotide	31030549	C	0.002125	1.343	(1,113-1,621)
rs3202637	Polymorphic Nucleotide	30045875	G	0.002157	0.706	(0,5651-0,8819)
AA_B_156_31432003_L	Polymorphic amino acid - HLA protein	31432003	A	0.002165	0.7139	(0,5755-0,8855)
AA_B_156_31432003_Lx	Polymorphic amino acid - HLA protein	31432003	A	0.002165	0.7139	(0,5755-0,8855)
SNP_B_31432003_A	Polymorphic Nucleotide - HLA gene	31432003	A	0.002165	0.7139	(0,5755-0,8855)
AA_B_-8_31432865_L	Polymorphic amino acid - HLA protein	31432865	P	0.002169	0.7476	(0,6208-0,9004)
rs2517467	Polymorphic Nucleotide	30997239	C	0.002177	0.7504	(0,6245-0,9016)
rs2523586	Polymorphic Nucleotide	31435414	C	0.002197	0.711	(0,5715-0,8844)
AA_DRB1_37_32660037_YF	Polymorphic amino acid - HLA protein	32660037	A	0.00221	0.7493	(0,6228-0,9014)
rs1150771	Polymorphic Nucleotide	30492488	G	0.002217	0.7088	(0,5686-0,8837)
rs5025708	Polymorphic Nucleotide	30063178	G	0.00223	0.5624	(0,3889-0,8133)
rs9261402	Polymorphic Nucleotide	30177116	C	0.002257	0.5788	(0,4075-0,8221)
rs1264551	Polymorphic Nucleotide	30485152	T	0.002272	0.7089	(0,5683-0,8842)
AA_B_-8_31432865_V	Polymorphic amino acid - HLA protein	31432865	A	0.002277	0.7488	(0,6218-0,9017)
SNP_B_31432866	Polymorphic Nucleotide - HLA gene	31432866	G	0.002277	0.7488	(0,6218-0,9017)
SNP_B_31432867	Polymorphic Nucleotide - HLA gene	31432867	G	0.002277	0.7488	(0,6218-0,9017)
1kg_6_30162826	Polymorphic Nucleotide	30162826	G	0.002285	2.619	(1,411-4,862)
AA_C_77_31347396	Polymorphic amino acid - HLA protein	31347396	N	0.002297	1.322	(1,105-1,582)
AA_C_80_31347387	Polymorphic amino acid - HLA protein	31347387	K	0.002297	1.322	(1,105-1,582)
SNP_C_31347386	Polymorphic Nucleotide - HLA gene	31347386	T	0.002297	1.322	(1,105-1,582)
SNP_C_31347396	Polymorphic Nucleotide - HLA gene	31347396	T	0.002297	1.322	(1,105-1,582)
rs4248153	Polymorphic Nucleotide	31110506	G	0.002367	1.323	(1,105-1,584)
rs9261588	Polymorphic Nucleotide	30318786	T	0.002367	0.547	(0,3707-0,8071)
rs4386816	Polymorphic Nucleotide	31355114	C	0.002373	0.6406	(0,4807-0,8537)
rs4394275	Polymorphic Nucleotide	31426156	A	0.002381	0.6759	(0,525-0,8702)
rs2844571	Polymorphic Nucleotide	31443626	G	0.002407	0.6676	(0,5142-0,8666)
SNP_A_30018696_G	Polymorphic Nucleotide - HLA gene	30018696	P	0.002412	1.326	(1,105-1,591)
rs3094065	Polymorphic Nucleotide	30390311	A	0.002445	0.5474	(0,3707-0,8083)
rs3094225	Polymorphic Nucleotide	31221031	C	0.002453	1.375	(1,119-1,69)
rs1833080	Polymorphic Nucleotide	30537419	T	0.002456	0.7241	(0,5875-0,8923)
AA_B_116_31432123_FD	Polymorphic amino acid - HLA protein	31432123	P	0.002462	0.7307	(0,5964-0,8953)
AA_B_116_31432123_YLS	Polymorphic amino acid - HLA protein	31432123	A	0.002462	0.7307	(0,5964-0,8953)
rs17188743	Polymorphic Nucleotide	30493090	G	0.002503	1.418	(1,131-1,778)
rs17195089	Polymorphic Nucleotide	30493036	A	0.002503	1.418	(1,131-1,778)
rs2074502	Polymorphic Nucleotide	30492301	T	0.002503	1.418	(1,131-1,778)
AA_A_62_30018696_GR	Polymorphic amino acid - HLA protein	30018696	P	0.00253	1.324	(1,104-1,589)
AA_B_67_31432515_SM	Polymorphic amino acid - HLA protein	31432515	P	0.002544	0.7525	(0,6256-0,9051)
rs7763159	Polymorphic Nucleotide	30175660	A	0.002544	0.5731	(0,3992-0,8227)
rs2253908	Polymorphic Nucleotide	31444870	T	0.002562	0.6693	(0,5156-0,8689)
rs3130397	Polymorphic Nucleotide	30337848	T	0.002614	0.5496	(0,3722-0,8116)
rs3131854	Polymorphic Nucleotide	29719864	A	0.002624	0.6897	(0,5414-0,8785)
rs1633038	Polymorphic Nucleotide	29848016	T	0.002629	0.6034	(0,4341-0,8386)
AA_A_294_30020313_F	Polymorphic amino acid - HLA protein	30020313	A	0.002701	0.7551	(0,6285-0,9072)
rs2507985	Polymorphic Nucleotide	31451079	T	0.002709	0.7453	(0,615-0,9032)
rs2507987	Polymorphic Nucleotide	31451012	T	0.002709	0.7453	(0,615-0,9032)
rs3957110	Polymorphic Nucleotide	31452327	T	0.002709	0.7453	(0,615-0,9032)
rs5025315	Polymorphic Nucleotide	31451583	A	0.002709	0.7453	(0,615-0,9032)
rs2245514	Polymorphic Nucleotide	30540434	C	0.002784	0.7123	(0,5702-0,8896)
AA_B_116_31432123_YF	Polymorphic amino acid - HLA protein	31432123	P	0.002787	1.319	(1,1-1,582)
AA_B_116_31432123_YFx	Polymorphic amino acid - HLA protein	31432123	P	0.002787	1.319	(1,1-1,582)
rs1078792	Polymorphic Nucleotide	30527599	T	0.002788	0.7138	(0,5723-0,8903)
rs1264512	Polymorphic Nucleotide	30521680	A	0.002788	0.7138	(0,5723-0,8903)
rs6457401	Polymorphic Nucleotide	31442831	T	0.002849	0.7114	(0,5688-0,8897)
rs9391630	Polymorphic Nucleotide	29830494	G	0.002906	1.428	(1,129-1,804)
rs9262615	Polymorphic Nucleotide	31129140	G	0.002931	1.352	(1,108-1,65)
HLA_DPB1_14	Classical HLA allele	33157346	P	0.002953	0.2163	(0,0788-0,5936)
HLA_DPB1_1401	Classical HLA allele	33157346	P	0.002953	0.2163	(0,0788-0,5936)
rs3129838	Polymorphic Nucleotide	30414532	G	0.002989	0.5542	(0,3753-0,8182)
AA_DRB1_37_32660037_NS	Polymorphic amino acid - HLA protein	32660037	P	0.002994	0.7552	(0,6274-0,909)
AA_C_114_31347035_D	Polymorphic amino acid - HLA protein	31347035	A	0.003001	0.7289	(0,5915-0,8982)
AA_C_114_31347035_N	Polymorphic amino acid - HLA protein	31347035	P	0.003001	0.7289	(0,5915-0,8982)
SNP_C_31347036	Polymorphic Nucleotide - HLA gene	31347036	T	0.003001	0.7289	(0,5915-0,8982)
AA_C_275_31345841_E	Polymorphic amino acid - HLA protein	31345841	A	0.003002	0.7289	(0,5916-0,8982)
rs4959045	Polymorphic Nucleotide	30263024	A	0.003007	0.5617	(0,3838-0,8222)
rs9261536	Polymorphic Nucleotide	30239328	T	0.003007	0.5617	(0,3838-0,8222)
rs9261547	Polymorphic Nucleotide	30262907	G	0.003007	0.5617	(0,3838-0,8222)
rs12174870	Polymorphic Nucleotide	30544660	A	0.00303	1.327	(1,101-1,6)
rs4713328	Polymorphic Nucleotide	30491855	T	0.003041	1.408	(1,123-1,766)
AA_B_24_31432644_S	Polymorphic amino acid - HLA protein	31432644	P	0.003055	0.7427	(0,61-0,9043)
SNP_B_31432645_A	Polymorphic Nucleotide - HLA gene	31432645	P	0.003055	0.7427	(0,61-0,9043)
rs13213365	Polymorphic Nucleotide	30249183	T	0.003067	1.577	(1,166-2,131)
rs693906	Polymorphic Nucleotide	31943143	C	0.0031	0.5705	(0,3933-0,8275)
rs2857436	Polymorphic Nucleotide	30214049	T	0.00312	1.357	(1,108-1,661)
SNP_B_31430282	Polymorphic Nucleotide - HLA gene	31430282	C	0.003125	0.753	(0,6238-0,9089)
AA_B_325_31430282_S	Polymorphic amino acid - HLA protein	31430282	A	0.003148	0.7531	(0,6239-0,9091)
AA_C_275_31345841_Ex	Polymorphic amino acid - HLA protein	31345841	A	0.00317	0.7303	(0,5927-0,8999)
rs3131622	Polymorphic Nucleotide	31528479	C	0.003181	0.7402	(0,6061-0,904)
rs9501522	Polymorphic Nucleotide	31292404	A	0.00323	1.537	(1,155-2,046)
rs1264539	Polymorphic Nucleotide	30496680	G	0.003246	0.7186	(0,5766-0,8954)
rs9261142	Polymorphic Nucleotide	30091694	C	0.003287	0.5916	(0,4169-0,8395)
AA_A_207_30019950_S	Polymorphic amino acid - HLA protein	30019950	A	0.003341	0.759	(0,6313-0,9125)
SNP_A_30019949	Polymorphic Nucleotide - HLA gene	30019949	G	0.003341	0.759	(0,6313-0,9125)
rs3130931	Polymorphic Nucleotide	31242867	A	0.00335	1.375	(1,112-1,702)
rs1063280	Polymorphic Nucleotide	30248321	T	0.003431	0.6081	(0,4358-0,8485)
rs3130521	Polymorphic Nucleotide	31304355	T	0.003431	0.7582	(0,6299-0,9126)
rs961039	Polymorphic Nucleotide	30250653	G	0.003431	0.6081	(0,4358-0,8485)
rs3129808	Polymorphic Nucleotide	30443533	G	0.003449	0.7137	(0,5693-0,8947)
rs6457110	Polymorphic Nucleotide	30041860	A	0.003449	1.31	(1,093-1,57)
rs1557608	Polymorphic Nucleotide	30226561	C	0.003469	1.355	(1,105-1,661)
AA_A_193_30019908_A	Polymorphic amino acid - HLA protein	30019908	A	0.003481	0.7604	(0,6327-0,9138)
AA_A_194_30019911_V	Polymorphic amino acid - HLA protein	30019911	A	0.003481	0.7604	(0,6327-0,9138)
SNP_A_30019707	Polymorphic Nucleotide - HLA gene	30019707	C	0.003481	0.7604	(0,6327-0,9138)
SNP_A_30019719	Polymorphic Nucleotide - HLA gene	30019719	A	0.003481	0.7604	(0,6327-0,9138)
SNP_A_30019769	Polymorphic Nucleotide - HLA gene	30019769	T	0.003481	0.7604	(0,6327-0,9138)
SNP_A_30019782	Polymorphic Nucleotide - HLA gene	30019782	G	0.003481	0.7604	(0,6327-0,9138)
SNP_A_30019806	Polymorphic Nucleotide - HLA gene	30019806	G	0.003481	0.7604	(0,6327-0,9138)
SNP_A_30019815	Polymorphic Nucleotide - HLA gene	30019815	C	0.003481	0.7604	(0,6327-0,9138)
SNP_A_30019823	Polymorphic Nucleotide - HLA gene	30019823	T	0.003481	0.7604	(0,6327-0,9138)
SNP_A_30019858	Polymorphic Nucleotide - HLA gene	30019858	T	0.003481	0.7604	(0,6327-0,9138)
SNP_A_30019872	Polymorphic Nucleotide - HLA gene	30019872	C	0.003481	0.7604	(0,6327-0,9138)
SNP_A_30019874	Polymorphic Nucleotide - HLA gene	30019874	T	0.003481	0.7604	(0,6327-0,9138)
SNP_A_30019891	Polymorphic Nucleotide - HLA gene	30019891	A	0.003481	0.7604	(0,6327-0,9138)
SNP_A_30019900	Polymorphic Nucleotide - HLA gene	30019900	C	0.003481	0.7604	(0,6327-0,9138)
SNP_A_30019907	Polymorphic Nucleotide - HLA gene	30019907	C	0.003481	0.7604	(0,6327-0,9138)
SNP_A_30019909	Polymorphic Nucleotide - HLA gene	30019909	C	0.003481	0.7604	(0,6327-0,9138)
SNP_A_30019910	Polymorphic Nucleotide - HLA gene	30019910	A	0.003481	0.7604	(0,6327-0,9138)
rs2021719	Polymorphic Nucleotide	30557461	A	0.003551	1.321	(1,096-1,593)
rs2227955	Polymorphic Nucleotide	31886056	C	0.003551	2.09	(1,273-3,431)
rs1034324	Polymorphic Nucleotide	30476591	A	0.003585	1.428	(1,124-1,815)
AA_B_325_31430282_C	Polymorphic amino acid - HLA protein	31430282	P	0.003604	0.7563	(0,6266-0,9128)
rs3129811	Polymorphic Nucleotide	30445895	G	0.003634	0.7151	(0,5704-0,8964)
rs3130361	Polymorphic Nucleotide	30447543	A	0.003634	0.7151	(0,5704-0,8964)
1kg_6_30050170	Polymorphic Nucleotide	30050170	T	0.003656	0.6786	(0,5224-0,8814)
rs3130379	Polymorphic Nucleotide	30433510	T	0.003683	0.7157	(0,5711-0,897)
rs2532929	Polymorphic Nucleotide	31005753	C	0.003731	1.314	(1,093-1,581)
rs3131110	Polymorphic Nucleotide	30493177	T	0.00374	0.4872	(0,2996-0,7922)
rs2071653	Polymorphic Nucleotide	29743907	T	0.003786	0.6897	(0,5363-0,8869)
rs3130977	Polymorphic Nucleotide	31189968	C	0.003843	0.7432	(0,6077-0,9089)
rs9262636	Polymorphic Nucleotide	31133827	G	0.003847	1.354	(1,102-1,662)
rs3778638	Polymorphic Nucleotide	31200103	A	0.003931	0.7198	(0,5756-0,9)
rs2394251	Polymorphic Nucleotide	30051667	G	0.00398	0.7155	(0,5697-0,8986)
rs4313034	Polymorphic Nucleotide	30081904	C	0.003994	0.6896	(0,5354-0,8882)
rs3094657	Polymorphic Nucleotide	29936289	G	0.004006	0.7126	(0,5657-0,8976)
rs3132726	Polymorphic Nucleotide	29931585	T	0.004006	0.7126	(0,5657-0,8976)
rs3130252	Polymorphic Nucleotide	29739723	C	0.004046	0.6253	(0,454-0,8612)
rs3868082	Polymorphic Nucleotide	31315671	T	0.004049	1.317	(1,091-1,588)
AA_A_207_30019950_G	Polymorphic amino acid - HLA protein	30019950	P	0.00408	0.7636	(0,6353-0,9179)
AA_A_253_30020088_E	Polymorphic amino acid - HLA protein	30020088	P	0.00408	0.7636	(0,6353-0,9179)
AA_A_253_30020088_Ex	Polymorphic amino acid - HLA protein	30020088	P	0.00408	0.7636	(0,6353-0,9179)
SNP_A_30020087_G	Polymorphic Nucleotide - HLA gene	30020087	P	0.00408	0.7636	(0,6353-0,9179)
rs1265099	Polymorphic Nucleotide	31213392	C	0.004186	0.751	(0,6174-0,9136)
AA_A_193_30019908_P	Polymorphic amino acid - HLA protein	30019908	P	0.004247	0.765	(0,6366-0,9192)
AA_A_194_30019911_I	Polymorphic amino acid - HLA protein	30019911	P	0.004247	0.765	(0,6366-0,9192)
AA_A_253_30020088_EK	Polymorphic amino acid - HLA protein	30020088	P	0.004247	0.765	(0,6366-0,9192)
AA_A_294_30020313_L	Polymorphic amino acid - HLA protein	30020313	P	0.004247	0.765	(0,6366-0,9192)
rs3094014	Polymorphic Nucleotide	31541537	T	0.004265	0.6764	(0,5173-0,8844)
rs3128987	Polymorphic Nucleotide	31542177	C	0.004265	0.6764	(0,5173-0,8844)
rs7762253	Polymorphic Nucleotide	29784802	C	0.004375	0.7666	(0,6385-0,9204)
AA_B_32_31432620	Polymorphic amino acid - HLA protein	31432620	L	0.004436	0.7422	(0,6044-0,9114)
SNP_B_31432620	Polymorphic Nucleotide - HLA gene	31432620	A	0.004436	0.7422	(0,6044-0,9114)
AA_A_253_30020088_Q	Polymorphic amino acid - HLA protein	30020088	A	0.004475	0.7663	(0,6378-0,9207)
SNP_A_30020087_C	Polymorphic Nucleotide - HLA gene	30020087	A	0.004475	0.7663	(0,6378-0,9207)
SNP_A_30020183	Polymorphic Nucleotide - HLA gene	30020183	C	0.004475	0.7663	(0,6378-0,9207)
SNP_A_30020312	Polymorphic Nucleotide - HLA gene	30020312	C	0.004475	0.7663	(0,6378-0,9207)
SNP_A_30020377	Polymorphic Nucleotide - HLA gene	30020377	A	0.004475	0.7663	(0,6378-0,9207)
SNP_A_30020430	Polymorphic Nucleotide - HLA gene	30020430	C	0.004475	0.7663	(0,6378-0,9207)
SNP_A_30020436	Polymorphic Nucleotide - HLA gene	30020436	C	0.004475	0.7663	(0,6378-0,9207)
SNP_A_30020442	Polymorphic Nucleotide - HLA gene	30020442	A	0.004475	0.7663	(0,6378-0,9207)
SNP_A_30020452	Polymorphic Nucleotide - HLA gene	30020452	T	0.004475	0.7663	(0,6378-0,9207)
SNP_A_30020456	Polymorphic Nucleotide - HLA gene	30020456	A	0.004475	0.7663	(0,6378-0,9207)
SNP_A_30020481	Polymorphic Nucleotide - HLA gene	30020481	C	0.004475	0.7663	(0,6378-0,9207)
SNP_A_30020636	Polymorphic Nucleotide - HLA gene	30020636	C	0.004475	0.7663	(0,6378-0,9207)
SNP_A_30020648	Polymorphic Nucleotide - HLA gene	30020648	A	0.004475	0.7663	(0,6378-0,9207)
SNP_A_30020733	Polymorphic Nucleotide - HLA gene	30020733	G	0.004475	0.7663	(0,6378-0,9207)
SNP_A_30020745	Polymorphic Nucleotide - HLA gene	30020745	A	0.004475	0.7663	(0,6378-0,9207)
SNP_A_30021046	Polymorphic Nucleotide - HLA gene	30021046	T	0.004475	0.7663	(0,6378-0,9207)
SNP_A_30021176	Polymorphic Nucleotide - HLA gene	30021176	T	0.004475	0.7663	(0,6378-0,9207)
rs3132451	Polymorphic Nucleotide	31690004	G	0.004505	0.6845	(0,5269-0,8891)
rs3131875	Polymorphic Nucleotide	29774090	G	0.004556	1.309	(1,087-1,578)
rs2021720	Polymorphic Nucleotide	30557223	C	0.004565	1.311	(1,087-1,581)
rs9295898	Polymorphic Nucleotide	30557025	T	0.004565	1.311	(1,087-1,581)
rs7382061	Polymorphic Nucleotide	30155944	T	0.004576	1.306	(1,086-1,57)
rs9295938	Polymorphic Nucleotide	31061084	A	0.004591	1.505	(1,134-1,997)
rs7761210	Polymorphic Nucleotide	30542450	T	0.004648	1.305	(1,085-1,569)
AA_DRB1_13_32660109_SRF	Polymorphic amino acid - HLA protein	32660109	A	0.004677	1.31	(1,086-1,579)
rs2596560	Polymorphic Nucleotide	31463297	G	0.004692	0.6878	(0,5306-0,8915)
rs2394423	Polymorphic Nucleotide	31140021	T	0.004719	1.343	(1,094-1,647)
rs2021164	Polymorphic Nucleotide	30486078	T	0.004758	1.382	(1,104-1,73)
rs4713322	Polymorphic Nucleotide	30486081	C	0.004758	1.382	(1,104-1,73)
rs9266629	Polymorphic Nucleotide	31454801	C	0.004766	0.6518	(0,4842-0,8774)
HLA_C_12	Classical HLA allele	31346171	P	0.004907	0.5516	(0,3644-0,8349)
AA_B_45_31432581_K	Polymorphic amino acid - HLA protein	31432581	P	0.004931	0.7371	(0,5959-0,9117)
AA_B_45_31432581_KG	Polymorphic amino acid - HLA protein	31432581	P	0.004931	0.7371	(0,5959-0,9117)
rs2057728	Polymorphic Nucleotide	30162736	T	0.004955	1.304	(1,084-1,569)
AA_A_184_30019881_A	Polymorphic amino acid - HLA protein	30019881	P	0.005011	1.296	(1,081-1,552)
SNP_A_30019880	Polymorphic Nucleotide - HLA gene	30019880	G	0.005011	1.296	(1,081-1,552)
rs2269713	Polymorphic Nucleotide	31249106	C	0.005025	1.586	(1,149-2,189)
rs3815096	Polymorphic Nucleotide	30183084	T	0.005032	1.3	(1,082-1,561)
SNP_B_31430381	Polymorphic Nucleotide - HLA gene	31430381	T	0.005089	0.7335	(0,5905-0,9111)
SNP_B_31430438	Polymorphic Nucleotide - HLA gene	31430438	C	0.005089	0.7335	(0,5905-0,9111)
SNP_B_31430667	Polymorphic Nucleotide - HLA gene	31430667	C	0.005089	0.7335	(0,5905-0,9111)
rs11575840	Polymorphic Nucleotide	31665619	A	0.005171	1.922	(1,216-3,038)
rs2857458	Polymorphic Nucleotide	30212762	G	0.005208	1.335	(1,09-1,635)
AA_B_-11_31432874_S	Polymorphic amino acid - HLA protein	31432874	P	0.005251	0.7652	(0,6341-0,9234)
rs2233974	Polymorphic Nucleotide	31187995	C	0.005251	0.6909	(0,5329-0,8957)
rs2735046	Polymorphic Nucleotide	29842077	T	0.005279	1.301	(1,081-1,564)
rs3130552	Polymorphic Nucleotide	31190106	A	0.005375	0.748	(0,6097-0,9177)
rs9260794	Polymorphic Nucleotide	30047656	A	0.005383	0.6978	(0,5416-0,899)
rs6457144	Polymorphic Nucleotide	30171347	T	0.005409	1.299	(1,08-1,562)
AA_B_-11_31432874_W	Polymorphic amino acid - HLA protein	31432874	A	0.005491	0.7664	(0,6351-0,9247)
SNP_B_31432874	Polymorphic Nucleotide - HLA gene	31432874	G	0.005491	0.7664	(0,6351-0,9247)
rs9261394	Polymorphic Nucleotide	30172541	A	0.005492	1.296	(1,079-1,556)
rs3130250	Polymorphic Nucleotide	29732980	A	0.005495	0.6322	(0,4574-0,8739)
AA_C_116_31347029_SF	Polymorphic amino acid - HLA protein	31347029	A	0.005516	1.408	(1,106-1,793)
rs6909437	Polymorphic Nucleotide	30163778	C	0.0057	1.297	(1,079-1,559)
rs33987921	Polymorphic Nucleotide	30477375	T	0.005712	1.401	(1,103-1,779)
rs35764894	Polymorphic Nucleotide	30475292	C	0.005712	1.401	(1,103-1,779)
1kg_6_30206983	Polymorphic Nucleotide	30206983	C	0.005751	1.699	(1,166-2,475)
rs362511	Polymorphic Nucleotide	29638829	C	0.005788	1.345	(1,09-1,66)
rs2508015	Polymorphic Nucleotide	31118179	T	0.005795	0.7684	(0,6373-0,9265)
rs2251824	Polymorphic Nucleotide	31619836	A	0.005833	1.373	(1,096-1,72)
rs2523503	Polymorphic Nucleotide	31621538	T	0.005835	1.372	(1,096-1,717)
rs6937061	Polymorphic Nucleotide	33187790	G	0.005871	0.4968	(0,302-0,8172)
rs17187735	Polymorphic Nucleotide	30153376	C	0.00588	1.674	(1,16-2,415)
rs2074489	Polymorphic Nucleotide	31348107	A	0.005883	0.701	(0,5444-0,9026)
SNP_C_31346738	Polymorphic Nucleotide - HLA gene	31346738	C	0.005907	0.7675	(0,6357-0,9266)
1kg_6_30556383	Polymorphic Nucleotide	30556383	T	0.005944	2.809	(1,346-5,863)
rs2844651	Polymorphic Nucleotide	31008643	A	0.005987	0.7739	(0,6446-0,9291)
rs9260786	Polymorphic Nucleotide	30047091	C	0.006044	0.6225	(0,4438-0,8732)
rs1052248	Polymorphic Nucleotide	31664560	A	0.006046	1.302	(1,078-1,572)
SNP_B_31432155	Polymorphic Nucleotide - HLA gene	31432155	G	0.006046	0.7066	(0,5514-0,9054)
AA_A_184_30019881_P	Polymorphic amino acid - HLA protein	30019881	A	0.006054	1.288	(1,075-1,543)
rs3132682	Polymorphic Nucleotide	30152367	G	0.006109	1.295	(1,076-1,557)
rs3129996	Polymorphic Nucleotide	30759566	A	0.00611	0.5356	(0,3427-0,8369)
rs9266689	Polymorphic Nucleotide	31456559	A	0.00611	0.7639	(0,6301-0,9261)
SNP_A_30019169	Polymorphic Nucleotide - HLA gene	30019169	A	0.006193	1.286	(1,074-1,54)
AA_B_9_31432689_H	Polymorphic amino acid - HLA protein	31432689	P	0.00625	0.7313	(0,5843-0,9152)
SNP_B_31432690_G	Polymorphic Nucleotide - HLA gene	31432690	P	0.00625	0.7313	(0,5843-0,9152)
AA_A_102_30019057	Polymorphic amino acid - HLA protein	30019057	H	0.006275	4.631	(1,543-13,9)
SNP_A_30019056	Polymorphic Nucleotide - HLA gene	30019056	C	0.006275	4.631	(1,543-13,9)
rs3094138	Polymorphic Nucleotide	30306995	G	0.006281	0.6283	(0,4502-0,8768)
AA_A_76_30018738_A	Polymorphic amino acid - HLA protein	30018738	P	0.006308	0.7374	(0,5926-0,9176)
SNP_A_30018738_C	Polymorphic Nucleotide - HLA gene	30018738	P	0.006308	0.7374	(0,5926-0,9176)
rs2844479	Polymorphic Nucleotide	31680935	G	0.006422	1.289	(1,074-1,547)
SNP_C_31347120	Polymorphic Nucleotide - HLA gene	31347120	C	0.006453	0.7537	(0,615-0,9238)
rs2009658	Polymorphic Nucleotide	31646223	G	0.00656	1.367	(1,091-1,713)
SNP_DQA1_32717767	Polymorphic Nucleotide - HLA gene	32717767	G	0.006574	1.819	(1,182-2,802)
AA_B_80_31432476_T	Polymorphic amino acid - HLA protein	31432476	P	0.006705	0.713	(0,5583-0,9105)
SNP_B_31432476_G	Polymorphic Nucleotide - HLA gene	31432476	P	0.006705	0.713	(0,5583-0,9105)
rs2261033	Polymorphic Nucleotide	31711570	C	0.006775	1.288	(1,072-1,548)
rs3095239	Polymorphic Nucleotide	31234769	T	0.00688	0.7769	(0,6469-0,933)
AA_B_156_31432003_D	Polymorphic amino acid - HLA protein	31432003	P	0.006957	0.6884	(0,5249-0,9028)
AA_B_156_31432003_Dx	Polymorphic amino acid - HLA protein	31432003	P	0.006957	0.6884	(0,5249-0,9028)
SNP_B_31432002	Polymorphic Nucleotide - HLA gene	31432002	G	0.006957	0.6884	(0,5249-0,9028)
SNP_B_31432003_T	Polymorphic Nucleotide - HLA gene	31432003	P	0.006957	0.6884	(0,5249-0,9028)
SNP_B_31432004_C	Polymorphic Nucleotide - HLA gene	31432004	P	0.006957	0.6884	(0,5249-0,9028)
rs2844482	Polymorphic Nucleotide	31647746	A	0.007004	1.362	(1,088-1,706)
HLA_B_5703	Classical HLA allele	31431272	P	0.007015	5.488	(1,592-18,92)
HLA_A_2601	Classical HLA allele	30019970	P	0.007053	0.511	(0,3136-0,8328)
rs3093542	Polymorphic Nucleotide	31648672	C	0.007102	2.048	(1,215-3,45)
rs2857766	Polymorphic Nucleotide	29741982	C	0.007136	1.363	(1,088-1,709)
rs5026743	Polymorphic Nucleotide	32547942	G	0.007168	0.7756	(0,6444-0,9334)
1kg_6_30099906	Polymorphic Nucleotide	30099906	A	0.007235	2.174	(1,233-3,83)
rs2523674	Polymorphic Nucleotide	31544768	T	0.00739	1.278	(1,068-1,53)
rs2240059	Polymorphic Nucleotide	31228593	G	0.007396	1.345	(1,083-1,67)
AA_C_275_31345841_K	Polymorphic amino acid - HLA protein	31345841	P	0.00742	0.6702	(0,5-0,8983)
AA_C_275_31345841_EG	Polymorphic amino acid - HLA protein	31345841	A	0.007424	0.6702	(0,5-0,8983)
SNP_C_31345966	Polymorphic Nucleotide - HLA gene	31345966	T	0.007424	0.6702	(0,5-0,8983)
rs2516484	Polymorphic Nucleotide	31604360	A	0.00743	1.774	(1,166-2,7)
rs521539	Polymorphic Nucleotide	32689951	T	0.007458	1.369	(1,088-1,723)
rs660895	Polymorphic Nucleotide	32685358	G	0.007458	1.369	(1,088-1,723)
rs403414	Polymorphic Nucleotide	33085293	C	0.007473	1.342	(1,082-1,664)
rs3130502	Polymorphic Nucleotide	31244645	A	0.007497	1.354	(1,084-1,692)
rs9263805	Polymorphic Nucleotide	31243714	A	0.007497	1.354	(1,084-1,692)
SNP_C_31347731_T	Polymorphic Nucleotide - HLA gene	31347731	A	0.007523	0.7579	(0,6186-0,9288)
rs3131018	Polymorphic Nucleotide	31251561	T	0.00754	0.7648	(0,6283-0,9311)
rs2524035	Polymorphic Nucleotide	29940311	T	0.007546	0.689	(0,5242-0,9055)
rs3130385	Polymorphic Nucleotide	30287143	T	0.007605	0.646	(0,4686-0,8904)
rs6903896	Polymorphic Nucleotide	31276008	A	0.007652	1.599	(1,133-2,259)
AA_DQA1_69_32717257_T	Polymorphic amino acid - HLA protein	32717257	P	0.007657	1.798	(1,168-2,767)
SNP_DQA1_32717256_A	Polymorphic Nucleotide - HLA gene	32717256	P	0.007657	1.798	(1,168-2,767)
rs3095350	Polymorphic Nucleotide	30925845	T	0.007832	0.7791	(0,6481-0,9365)
rs17190071	Polymorphic Nucleotide	31107682	A	0.007842	1.405	(1,093-1,804)
HLA_DRB1_0407	Classical HLA allele	32660042	P	0.007888	3.072	(1,342-7,031)
SNP_B_31432729	Polymorphic Nucleotide - HLA gene	31432729	A	0.007891	0.3785	(0,1849-0,7751)
rs9368699	Polymorphic Nucleotide	31910520	C	0.007931	1.766	(1,16-2,686)
rs4713429	Polymorphic Nucleotide	31128996	G	0.008105	1.32	(1,075-1,621)
rs2251396	Polymorphic Nucleotide	31472686	T	0.008142	0.7088	(0,5493-0,9146)
AA_B_116_31432123_YD	Polymorphic amino acid - HLA protein	31432123	A	0.008224	0.7788	(0,647-0,9375)
AA_B_116_31432123_YDx	Polymorphic amino acid - HLA protein	31432123	A	0.008224	0.7788	(0,647-0,9375)
SNP_B_31432123_T	Polymorphic Nucleotide - HLA gene	31432123	A	0.008224	0.7788	(0,647-0,9375)
rs3130783	Polymorphic Nucleotide	30882336	G	0.008226	0.7463	(0,6006-0,9272)
rs2517549	Polymorphic Nucleotide	31116577	T	0.008257	0.7641	(0,6258-0,9329)
rs9262564	Polymorphic Nucleotide	31117116	C	0.008257	0.7641	(0,6258-0,9329)
rs6917517	Polymorphic Nucleotide	31190340	T	0.008308	1.319	(1,074-1,62)
rs28752872	Polymorphic Nucleotide	31410729	G	0.008323	0.7791	(0,6473-0,9378)
SNP_B_31432767	Polymorphic Nucleotide - HLA gene	31432767	T	0.008378	1.279	(1,065-1,535)
SNP_B_31432769	Polymorphic Nucleotide - HLA gene	31432769	A	0.008378	1.279	(1,065-1,535)
rs2516401	Polymorphic Nucleotide	31588885	C	0.008404	0.745	(0,5985-0,9273)
rs11753401	Polymorphic Nucleotide	31108367	A	0.008457	1.399	(1,09-1,796)
rs13215763	Polymorphic Nucleotide	33104578	C	0.008473	1.527	(1,114-2,093)
rs3132611	Polymorphic Nucleotide	30649831	G	0.008498	0.5426	(0,3441-0,8555)
rs1063478	Polymorphic Nucleotide	33025521	T	0.008712	1.386	(1,086-1,768)
1kg_6_30214416	Polymorphic Nucleotide	30214416	G	0.008889	1.799	(1,159-2,794)
HLA_DPB1_0201	Classical HLA allele	33157346	P	0.008976	1.379	(1,084-1,754)
AA_B_12_31432680	Polymorphic amino acid - HLA protein	31432680	V	0.008988	0.7657	(0,6267-0,9355)
SNP_B_31432681	Polymorphic Nucleotide - HLA gene	31432681	C	0.008988	0.7657	(0,6267-0,9355)
rs6909253	Polymorphic Nucleotide	30163622	G	0.009012	1.279	(1,063-1,538)
rs17207190	Polymorphic Nucleotide	31677499	A	0.009174	1.732	(1,146-2,618)
rs28732144	Polymorphic Nucleotide	31664184	A	0.009174	1.732	(1,146-2,618)
rs13295	Polymorphic Nucleotide	31752619	G	0.009198	0.6329	(0,4485-0,8929)
rs9267540	Polymorphic Nucleotide	31774585	T	0.009198	0.6329	(0,4485-0,8929)
rs9267541	Polymorphic Nucleotide	31774872	G	0.009198	0.6329	(0,4485-0,8929)
rs9267545	Polymorphic Nucleotide	31779858	A	0.009198	0.6329	(0,4485-0,8929)
rs9469021	Polymorphic Nucleotide	31598949	T	0.009229	1.916	(1,174-3,126)
rs34337286	Polymorphic Nucleotide	30473931	C	0.00926	1.372	(1,081-1,742)
AA_C_95_31347092_I	Polymorphic amino acid - HLA protein	31347092	P	0.009267	1.394	(1,085-1,791)
SNP_C_31347093_T	Polymorphic Nucleotide - HLA gene	31347093	P	0.009267	1.394	(1,085-1,791)
rs2256266	Polymorphic Nucleotide	29740297	T	0.009327	1.348	(1,076-1,687)
rs439812	Polymorphic Nucleotide	29724586	G	0.009331	1.348	(1,076-1,687)
HLA_B_5701	Classical HLA allele	31431272	P	0.009337	1.834	(1,161-2,896)
rs4476873	Polymorphic Nucleotide	30279860	C	0.00935	0.6584	(0,4804-0,9023)
AA_B_95_31432186_I	Polymorphic amino acid - HLA protein	31432186	P	0.009454	0.7625	(0,6212-0,9358)
SNP_B_31432187_T	Polymorphic Nucleotide - HLA gene	31432187	P	0.009454	0.7625	(0,6212-0,9358)
rs407161	Polymorphic Nucleotide	29621786	G	0.009501	0.7837	(0,6519-0,9422)
AA_B_11_31432683	Polymorphic amino acid - HLA protein	31432683	S	0.00954	0.7582	(0,615-0,9347)
SNP_B_31432684	Polymorphic Nucleotide - HLA gene	31432684	A	0.00954	0.7582	(0,615-0,9347)
rs9366769	Polymorphic Nucleotide	31277268	C	0.009658	0.7337	(0,5803-0,9276)
rs130072	Polymorphic Nucleotide	31220463	A	0.009745	0.6007	(0,4081-0,8841)
rs3094134	Polymorphic Nucleotide	30230133	T	0.009754	0.5559	(0,3562-0,8677)
rs3905495	Polymorphic Nucleotide	31373518	T	0.009805	1.276	(1,06-1,535)
rs362538	Polymorphic Nucleotide	29618609	G	0.009809	0.5517	(0,3513-0,8665)
SNP_A_30018979_G	Polymorphic Nucleotide - HLA gene	30018979	P	0.009862	1.27	(1,059-1,522)
rs2252711	Polymorphic Nucleotide	29734300	C	0.009919	1.344	(1,074-1,683)
rs3097671	Polymorphic Nucleotide	33155590	C	0.01002	0.6993	(0,5326-0,9181)
rs9266636	Polymorphic Nucleotide	31455012	G	0.01011	0.7811	(0,6471-0,9429)
rs3132129	Polymorphic Nucleotide	30135839	T	0.01014	0.5502	(0,3489-0,8676)
rs362540	Polymorphic Nucleotide	29618304	T	0.01025	0.7855	(0,6533-0,9445)
rs9263993	Polymorphic Nucleotide	31300745	T	0.01026	0.7538	(0,6075-0,9353)
AA_C_90_31347357	Polymorphic amino acid - HLA protein	31347357	D	0.01028	0.7847	(0,652-0,9443)
SNP_C_31347357	Polymorphic Nucleotide - HLA gene	31347357	T	0.01028	0.7847	(0,652-0,9443)
AA_B_116_31432123_DL	Polymorphic amino acid - HLA protein	31432123	P	0.01029	0.7619	(0,6189-0,9378)
AA_B_116_31432123_YFS	Polymorphic amino acid - HLA protein	31432123	A	0.01029	0.7619	(0,6189-0,9378)
1kg_6_30130736	Polymorphic Nucleotide	30130736	C	0.0103	0.336	(0,1461-0,7731)
rs3094137	Polymorphic Nucleotide	30308852	A	0.0103	0.6516	(0,4698-0,9038)
rs3815087	Polymorphic Nucleotide	31201566	T	0.01034	0.7475	(0,5985-0,9337)
rs6932435	Polymorphic Nucleotide	31203264	C	0.01034	0.7475	(0,5985-0,9337)
rs9263699	Polymorphic Nucleotide	31201678	A	0.01034	0.7475	(0,5985-0,9337)
rs9263701	Polymorphic Nucleotide	31202133	T	0.01034	0.7475	(0,5985-0,9337)
rs9263703	Polymorphic Nucleotide	31202461	G	0.01034	0.7475	(0,5985-0,9337)
rs9263715	Polymorphic Nucleotide	31203780	A	0.01034	0.7475	(0,5985-0,9337)
rs2142234	Polymorphic Nucleotide	31747108	T	0.01037	0.6375	(0,4518-0,8994)
rs11759188	Polymorphic Nucleotide	31109625	G	0.01048	1.385	(1,079-1,776)
rs2517582	Polymorphic Nucleotide	30916741	A	0.01048	1.268	(1,057-1,522)
rs2523409	Polymorphic Nucleotide	29883641	C	0.01054	1.274	(1,058-1,535)
rs3094618	Polymorphic Nucleotide	30289600	C	0.01057	0.5594	(0,3584-0,8732)
AA_A_62_30018696_QE	Polymorphic amino acid - HLA protein	30018696	A	0.01078	1.268	(1,056-1,522)
SNP_A_30018696_A	Polymorphic Nucleotide - HLA gene	30018696	A	0.01078	1.268	(1,056-1,522)
rs2894054	Polymorphic Nucleotide	30980253	T	0.01079	0.6109	(0,4182-0,8923)
rs9261387	Polymorphic Nucleotide	30169340	T	0.01088	0.5534	(0,3509-0,8726)
AA_C_253_31346031_E	Polymorphic amino acid - HLA protein	31346031	A	0.0109	0.7541	(0,6068-0,9371)
AA_C_267_31345989_P	Polymorphic amino acid - HLA protein	31345989	A	0.0109	0.7541	(0,6068-0,9371)
AA_C_285_31345811_ML	Polymorphic amino acid - HLA protein	31345811	P	0.0109	0.7541	(0,6068-0,9371)
AA_C_285_31345811_V	Polymorphic amino acid - HLA protein	31345811	A	0.0109	0.7541	(0,6068-0,9371)
AA_C_306_31345748_A	Polymorphic amino acid - HLA protein	31345748	P	0.0109	0.7541	(0,6068-0,9371)
AA_C_306_31345748_V	Polymorphic amino acid - HLA protein	31345748	A	0.0109	0.7541	(0,6068-0,9371)
SNP_C_31345212	Polymorphic Nucleotide - HLA gene	31345212	A	0.0109	0.7541	(0,6068-0,9371)
SNP_C_31345748	Polymorphic Nucleotide - HLA gene	31345748	G	0.0109	0.7541	(0,6068-0,9371)
SNP_C_31345753	Polymorphic Nucleotide - HLA gene	31345753	G	0.0109	0.7541	(0,6068-0,9371)
rs3115630	Polymorphic Nucleotide	29902480	A	0.01093	0.5619	(0,3604-0,8759)
rs9295837	Polymorphic Nucleotide	30292683	A	0.01113	1.503	(1,097-2,058)
rs9261538	Polymorphic Nucleotide	30251470	C	0.01125	0.5622	(0,3602-0,8776)
HLA_A_26	Classical HLA allele	30019970	P	0.01126	0.5398	(0,3351-0,8696)
rs2524212	Polymorphic Nucleotide	30453850	A	0.01136	0.7853	(0,6513-0,9469)
rs9266638	Polymorphic Nucleotide	31455036	T	0.01139	0.7846	(0,6503-0,9468)
AA_C_147_31346936	Polymorphic amino acid - HLA protein	31346936	L	0.01144	0.7555	(0,608-0,9389)
AA_C_184_31346238_H	Polymorphic amino acid - HLA protein	31346238	A	0.01144	0.7555	(0,608-0,9389)
AA_C_184_31346238_PR	Polymorphic amino acid - HLA protein	31346238	P	0.01144	0.7555	(0,608-0,9389)
AA_C_253_31346031_Q	Polymorphic amino acid - HLA protein	31346031	P	0.01144	0.7555	(0,608-0,9389)
AA_C_267_31345989_Q	Polymorphic amino acid - HLA protein	31345989	P	0.01144	0.7555	(0,608-0,9389)
SNP_C_31344996	Polymorphic Nucleotide - HLA gene	31344996	C	0.01144	0.7555	(0,608-0,9389)
SNP_C_31345006	Polymorphic Nucleotide - HLA gene	31345006	C	0.01144	0.7555	(0,608-0,9389)
SNP_C_31345812_C	Polymorphic Nucleotide - HLA gene	31345812	A	0.01144	0.7555	(0,608-0,9389)
SNP_C_31345989	Polymorphic Nucleotide - HLA gene	31345989	T	0.01144	0.7555	(0,608-0,9389)
SNP_C_31346032	Polymorphic Nucleotide - HLA gene	31346032	G	0.01144	0.7555	(0,608-0,9389)
SNP_C_31346238_T	Polymorphic Nucleotide - HLA gene	31346238	A	0.01144	0.7555	(0,608-0,9389)
SNP_C_31346297	Polymorphic Nucleotide - HLA gene	31346297	G	0.01144	0.7555	(0,608-0,9389)
SNP_C_31346503	Polymorphic Nucleotide - HLA gene	31346503	G	0.01144	0.7555	(0,608-0,9389)
SNP_C_31346514	Polymorphic Nucleotide - HLA gene	31346514	T	0.01144	0.7555	(0,608-0,9389)
SNP_C_31346640	Polymorphic Nucleotide - HLA gene	31346640	G	0.01144	0.7555	(0,608-0,9389)
SNP_C_31346793	Polymorphic Nucleotide - HLA gene	31346793	T	0.01144	0.7555	(0,608-0,9389)
SNP_C_31346936	Polymorphic Nucleotide - HLA gene	31346936	A	0.01144	0.7555	(0,608-0,9389)
SNP_C_31347206	Polymorphic Nucleotide - HLA gene	31347206	C	0.01144	0.7555	(0,608-0,9389)
rs2240068	Polymorphic Nucleotide	30184609	T	0.01158	1.264	(1,054-1,517)
rs9275141	Polymorphic Nucleotide	32759095	T	0.0116	0.7919	(0,6607-0,9492)
rs1063646	Polymorphic Nucleotide	31215627	T	0.01169	0.742	(0,5884-0,9357)
rs9263739	Polymorphic Nucleotide	31219335	T	0.01169	0.742	(0,5884-0,9357)
rs12203410	Polymorphic Nucleotide	31086725	A	0.0117	0.6984	(0,5284-0,9232)
rs6921663	Polymorphic Nucleotide	31262599	C	0.01173	0.7399	(0,5853-0,9352)
rs2517689	Polymorphic Nucleotide	30037232	A	0.01181	1.262	(1,053-1,512)
AA_DPB1_9_33156439_H	Polymorphic amino acid - HLA protein	33156439	P	0.01191	0.6234	(0,4313-0,901)
rs6942037	Polymorphic Nucleotide	30278678	T	0.01191	1.501	(1,094-2,06)
SNP_DPB1_33156438	Polymorphic Nucleotide - HLA gene	33156438	C	0.01191	0.6234	(0,4313-0,901)
rs2894240	Polymorphic Nucleotide	32325824	A	0.01192	1.269	(1,054-1,528)
rs3134796	Polymorphic Nucleotide	32297899	C	0.01192	0.6102	(0,4152-0,8968)
rs1233421	Polymorphic Nucleotide	29609493	T	0.01196	0.7885	(0,6551-0,949)
rs2260050	Polymorphic Nucleotide	31699907	C	0.01202	1.268	(1,054-1,526)
rs6920344	Polymorphic Nucleotide	30263032	T	0.01205	1.496	(1,092-2,049)
SNP_B_31432478	Polymorphic Nucleotide - HLA gene	31432478	G	0.0121	0.7135	(0,5481-0,9288)
rs10947058	Polymorphic Nucleotide	30284101	T	0.01214	1.495	(1,092-2,048)
SNP_B_31430492	Polymorphic Nucleotide - HLA gene	31430492	A	0.01214	0.7488	(0,5973-0,9387)
rs2517512	Polymorphic Nucleotide	31137664	A	0.01263	0.7363	(0,5789-0,9366)
rs2428514	Polymorphic Nucleotide	31135495	T	0.0127	0.7365	(0,5791-0,9368)
rs4122189	Polymorphic Nucleotide	31275906	A	0.01272	0.7422	(0,5871-0,9384)
1kg_6_30169943	Polymorphic Nucleotide	30169943	A	0.01279	0.3965	(0,1915-0,8214)
rs9277910	Polymorphic Nucleotide	33232030	T	0.0128	1.316	(1,06-1,633)
rs11753736	Polymorphic Nucleotide	30267245	C	0.0129	1.494	(1,089-2,05)
rs13215307	Polymorphic Nucleotide	30259933	T	0.0129	1.494	(1,089-2,05)
rs16897204	Polymorphic Nucleotide	30262028	A	0.0129	1.494	(1,089-2,05)
rs4642516	Polymorphic Nucleotide	32765521	G	0.01291	0.7944	(0,6625-0,9524)
rs11758350	Polymorphic Nucleotide	30276280	G	0.01296	1.494	(1,088-2,05)
rs3130780	Polymorphic Nucleotide	30982287	T	0.01312	0.7571	(0,6076-0,9433)
rs2259571	Polymorphic Nucleotide	31691806	C	0.01319	1.263	(1,05-1,52)
SNP_DQA1_32717300	Polymorphic Nucleotide - HLA gene	32717300	T	0.01335	1.78	(1,127-2,811)
AA_C_-17_31347805_A	Polymorphic amino acid - HLA protein	31347805	P	0.01337	0.7605	(0,6123-0,9447)
SNP_C_31347806	Polymorphic Nucleotide - HLA gene	31347806	C	0.01337	0.7605	(0,6123-0,9447)
rs2294478	Polymorphic Nucleotide	33206944	G	0.01338	0.792	(0,6584-0,9527)
rs3094604	Polymorphic Nucleotide	31542090	C	0.01352	0.7051	(0,5343-0,9304)
rs72856718	Polymorphic Nucleotide	31233236	A	0.01366	0.6188	(0,4226-0,9062)
AA_DRB1_11_32660115_VG	Polymorphic amino acid - HLA protein	32660115	P	0.0137	1.268	(1,05-1,531)
rs2844778	Polymorphic Nucleotide	30313970	G	0.01372	1.279	(1,052-1,556)
rs9262222	Polymorphic Nucleotide	30915714	G	0.01374	0.4566	(0,2447-0,8518)
rs1042127	Polymorphic Nucleotide	31192149	G	0.01379	1.292	(1,054-1,584)
rs4713436	Polymorphic Nucleotide	31192618	T	0.01379	1.292	(1,054-1,584)
rs2844700	Polymorphic Nucleotide	31020879	T	0.01387	0.4571	(0,2451-0,8528)
rs1233388	Polymorphic Nucleotide	29661706	C	0.01388	1.299	(1,055-1,6)
rs4713420	Polymorphic Nucleotide	31101546	T	0.01397	1.391	(1,069-1,81)
rs3021366	Polymorphic Nucleotide	31553750	T	0.01398	1.689	(1,112-2,566)
SNP_C_31346962_G	Polymorphic Nucleotide - HLA gene	31346962	P	0.01398	0.7677	(0,6218-0,9479)
rs3130653	Polymorphic Nucleotide	30930750	C	0.014	0.7941	(0,6608-0,9544)
rs2233952	Polymorphic Nucleotide	31213870	T	0.01415	1.421	(1,073-1,88)
rs2179920	Polymorphic Nucleotide	33166852	A	0.01416	0.7439	(0,5874-0,9423)
rs2844780	Polymorphic Nucleotide	30312505	A	0.01422	0.769	(0,6233-0,9487)
rs9261395	Polymorphic Nucleotide	30173277	A	0.01429	1.258	(1,047-1,512)
rs9263726	Polymorphic Nucleotide	31214478	A	0.01429	0.7282	(0,5649-0,9385)
rs2523453	Polymorphic Nucleotide	31476104	C	0.0143	0.7899	(0,6541-0,954)
rs28732114	Polymorphic Nucleotide	31371471	A	0.01431	1.308	(1,055-1,621)
rs2022065	Polymorphic Nucleotide	30229439	A	0.0144	1.271	(1,049-1,541)
rs398616	Polymorphic Nucleotide	29622209	A	0.01445	0.7938	(0,6596-0,9552)
rs426595	Polymorphic Nucleotide	29620461	T	0.01445	0.7938	(0,6596-0,9552)
rs2073724	Polymorphic Nucleotide	31237686	T	0.01447	0.6213	(0,4243-0,9098)
AA_C_193_31346211_L	Polymorphic amino acid - HLA protein	31346211	P	0.01463	1.438	(1,074-1,924)
AA_C_193_31346211_P	Polymorphic amino acid - HLA protein	31346211	A	0.01463	1.438	(1,074-1,924)
HLA_C_16	Classical HLA allele	31346171	P	0.01463	1.438	(1,074-1,924)
rs7747738	Polymorphic Nucleotide	31338903	T	0.01463	1.438	(1,074-1,924)
SNP_C_31345236	Polymorphic Nucleotide - HLA gene	31345236	T	0.01463	1.438	(1,074-1,924)
SNP_C_31345417	Polymorphic Nucleotide - HLA gene	31345417	A	0.01463	1.438	(1,074-1,924)
SNP_C_31346211	Polymorphic Nucleotide - HLA gene	31346211	A	0.01463	1.438	(1,074-1,924)
SNP_C_31346474	Polymorphic Nucleotide - HLA gene	31346474	A	0.01463	1.438	(1,074-1,924)
SNP_C_31346515	Polymorphic Nucleotide - HLA gene	31346515	A	0.01463	1.438	(1,074-1,924)
SNP_C_31347136	Polymorphic Nucleotide - HLA gene	31347136	G	0.01463	1.438	(1,074-1,924)
SNP_C_31347225	Polymorphic Nucleotide - HLA gene	31347225	C	0.01463	1.438	(1,074-1,924)
rs3130786	Polymorphic Nucleotide	30915927	A	0.01469	0.7973	(0,6646-0,9564)
rs3130655	Polymorphic Nucleotide	30931689	T	0.0147	0.7956	(0,662-0,956)
rs3130791	Polymorphic Nucleotide	30939822	T	0.0147	0.7956	(0,662-0,956)
rs3132578	Polymorphic Nucleotide	30924844	T	0.0147	0.7956	(0,662-0,956)
rs4959028	Polymorphic Nucleotide	32491116	G	0.01474	1.493	(1,082-2,06)
SNP_A_30019206_G	Polymorphic Nucleotide - HLA gene	30019206	A	0.01479	0.5237	(0,3114-0,881)
HLA_C_1203	Classical HLA allele	31346171	P	0.01487	0.5739	(0,3671-0,8973)
SNP_C_31346974	Polymorphic Nucleotide - HLA gene	31346974	A	0.01487	0.5739	(0,3671-0,8973)
rs2428475	Polymorphic Nucleotide	31474601	C	0.01491	0.7912	(0,6552-0,9554)
HLA_B_4006	Classical HLA allele	31431272	P	0.01496	5.64	(1,4-22,72)
rs2247178	Polymorphic Nucleotide	31024697	A	0.01497	0.4611	(0,2472-0,8602)
rs2429557	Polymorphic Nucleotide	31036296	T	0.01497	0.4611	(0,2472-0,8602)
SNP_C_31345019	Polymorphic Nucleotide - HLA gene	31345019	T	0.01502	1.611	(1,097-2,365)
SNP_C_31345233	Polymorphic Nucleotide - HLA gene	31345233	T	0.01502	1.611	(1,097-2,365)
SNP_C_31345333	Polymorphic Nucleotide - HLA gene	31345333	A	0.01502	1.611	(1,097-2,365)
rs1233389	Polymorphic Nucleotide	29660462	A	0.01509	1.351	(1,06-1,722)
AA_B_94_31432189	Polymorphic amino acid - HLA protein	31432189	I	0.01519	0.7759	(0,6322-0,9523)
SNP_B_31432189	Polymorphic Nucleotide - HLA gene	31432189	A	0.01519	0.7759	(0,6322-0,9523)
AA_DRB1_11_32660115_SPL	Polymorphic amino acid - HLA protein	32660115	A	0.01522	1.262	(1,046-1,524)
SNP_DRB1_32660090	Polymorphic Nucleotide - HLA gene	32660090	G	0.01522	1.262	(1,046-1,524)
SNP_DRB1_32660116_C	Polymorphic Nucleotide - HLA gene	32660116	P	0.01522	1.262	(1,046-1,524)
rs2255798	Polymorphic Nucleotide	31629281	G	0.01529	1.353	(1,06-1,728)
rs2516489	Polymorphic Nucleotide	31596017	A	0.01537	1.302	(1,052-1,612)
rs2523512	Polymorphic Nucleotide	31614780	T	0.01537	1.302	(1,052-1,612)
HLA_DPB1_13	Classical HLA allele	33157346	P	0.01543	1.807	(1,12-2,916)
HLA_DPB1_1301	Classical HLA allele	33157346	P	0.01543	1.807	(1,12-2,916)
rs11969522	Polymorphic Nucleotide	32967803	C	0.01544	2.093	(1,151-3,805)
rs2844532	Polymorphic Nucleotide	31459154	G	0.01544	0.7716	(0,6255-0,9517)
rs4540292	Polymorphic Nucleotide	31425161	G	0.01547	0.7923	(0,6562-0,9566)
HLA_DQA1_04	Classical HLA allele	32716284	P	0.01548	1.757	(1,113-2,773)
HLA_DQA1_0401	Classical HLA allele	32716284	P	0.01548	1.757	(1,113-2,773)
rs2251830	Polymorphic Nucleotide	31124957	A	0.01548	0.7974	(0,6639-0,9578)
rs2523864	Polymorphic Nucleotide	31126525	A	0.01548	0.7974	(0,6639-0,9578)
AA_B_156_31432003_DW	Polymorphic amino acid - HLA protein	31432003	P	0.01553	0.7382	(0,5773-0,9439)
AA_B_156_31432003_RL	Polymorphic amino acid - HLA protein	31432003	A	0.01553	0.7382	(0,5773-0,9439)
SNP_B_31432004_G	Polymorphic Nucleotide - HLA gene	31432004	A	0.01553	0.7382	(0,5773-0,9439)
rs2428486	Polymorphic Nucleotide	31462083	G	0.01568	0.7917	(0,6551-0,9569)
rs2844529	Polymorphic Nucleotide	31461572	T	0.01568	0.7917	(0,6551-0,9569)
rs6913377	Polymorphic Nucleotide	31351474	A	0.01582	1.432	(1,07-1,916)
rs1610597	Polymorphic Nucleotide	29789679	A	0.01584	0.7061	(0,5322-0,9368)
rs2394164	Polymorphic Nucleotide	29829376	C	0.01585	1.29	(1,049-1,587)
rs1367728	Polymorphic Nucleotide	33142793	A	0.01586	0.6444	(0,4509-0,9209)
rs2240064	Polymorphic Nucleotide	31222552	C	0.01593	0.801	(0,6687-0,9594)
rs1233390	Polymorphic Nucleotide	29659840	T	0.01599	1.348	(1,057-1,718)
rs2523544	Polymorphic Nucleotide	31441541	T	0.01603	0.6756	(0,491-0,9296)
rs6914104	Polymorphic Nucleotide	31410449	G	0.01606	1.255	(1,043-1,509)
rs2395349	Polymorphic Nucleotide	33191112	A	0.01612	1.305	(1,051-1,62)
SNP_C_31345744	Polymorphic Nucleotide - HLA gene	31345744	A	0.01622	1.428	(1,068-1,908)
rs1736981	Polymorphic Nucleotide	29878301	T	0.0163	0.7681	(0,6193-0,9526)
rs1736982	Polymorphic Nucleotide	29877500	T	0.0163	0.7681	(0,6193-0,9526)
rs3130785	Polymorphic Nucleotide	30904717	T	0.01631	0.7271	(0,5606-0,9431)
rs6903496	Polymorphic Nucleotide	31460753	A	0.01634	0.5743	(0,3652-0,9031)
rs17194474	Polymorphic Nucleotide	30239690	C	0.01637	1.592	(1,089-2,328)
rs3128965	Polymorphic Nucleotide	33163877	A	0.0164	0.7187	(0,5488-0,9412)
HLA_B_1503	Classical HLA allele	31431272	P	0.01642	3.099	(1,23-7,807)
rs3130253	Polymorphic Nucleotide	29741991	A	0.01644	0.5875	(0,3804-0,9073)
rs3094123	Polymorphic Nucleotide	30880357	T	0.01654	0.7331	(0,5688-0,945)
rs11754586	Polymorphic Nucleotide	31109890	T	0.01657	1.324	(1,052-1,665)
rs1611185	Polymorphic Nucleotide	29876323	C	0.01667	1.251	(1,041-1,502)
rs1265048	Polymorphic Nucleotide	31189388	G	0.01685	1.247	(1,041-1,495)
AA_C_211_31346157_T	Polymorphic amino acid - HLA protein	31346157	P	0.01686	1.597	(1,088-2,345)
HLA_C_02	Classical HLA allele	31346171	P	0.01686	1.597	(1,088-2,345)
HLA_C_0202	Classical HLA allele	31346171	P	0.01686	1.597	(1,088-2,345)
SNP_C_31346158	Polymorphic Nucleotide - HLA gene	31346158	T	0.01686	1.597	(1,088-2,345)
SNP_C_31346313	Polymorphic Nucleotide - HLA gene	31346313	T	0.01686	1.597	(1,088-2,345)
SNP_C_31346962_T	Polymorphic Nucleotide - HLA gene	31346962	P	0.01686	1.597	(1,088-2,345)
SNP_C_31347276	Polymorphic Nucleotide - HLA gene	31347276	C	0.01686	1.597	(1,088-2,345)
SNP_C_31347383	Polymorphic Nucleotide - HLA gene	31347383	T	0.01686	1.597	(1,088-2,345)
SNP_C_31347632	Polymorphic Nucleotide - HLA gene	31347632	A	0.01686	1.597	(1,088-2,345)
rs2301225	Polymorphic Nucleotide	33143838	T	0.01689	0.6471	(0,4528-0,9248)
AA_C_-17_31347805_T	Polymorphic amino acid - HLA protein	31347805	A	0.01703	0.7684	(0,6189-0,954)
rs4293988	Polymorphic Nucleotide	31458359	T	0.01703	0.6816	(0,4975-0,9338)
rs9266722	Polymorphic Nucleotide	31457901	T	0.01703	0.6816	(0,4975-0,9338)
rs3130944	Polymorphic Nucleotide	31304650	C	0.01713	1.296	(1,047-1,605)
rs2281389	Polymorphic Nucleotide	33167774	C	0.01723	0.7206	(0,5502-0,9436)
rs1233391	Polymorphic Nucleotide	29658597	G	0.0173	1.288	(1,046-1,587)
rs2523475	Polymorphic Nucleotide	31469689	C	0.01731	0.7951	(0,6583-0,9604)
HLA_DRB1_0101	Classical HLA allele	32660042	P	0.01736	0.573	(0,3622-0,9066)
imm_6_30184807	Polymorphic Nucleotide	30184807	T	0.01757	2.058	(1,134-3,735)
rs3129987	Polymorphic Nucleotide	30874183	T	0.01766	0.7241	(0,5546-0,9454)
AA_B_62_31432530	Polymorphic amino acid - HLA protein	31432530	G	0.01778	1.599	(1,085-2,358)
SNP_B_31432531	Polymorphic Nucleotide - HLA gene	31432531	C	0.01778	1.599	(1,085-2,358)
rs241402	Polymorphic Nucleotide	32977023	G	0.01784	0.7963	(0,6594-0,9614)
1kg_6_30529442	Polymorphic Nucleotide	30529442	T	0.01787	0.4842	(0,2656-0,8824)
rs2259435	Polymorphic Nucleotide	31604894	T	0.01787	1.295	(1,046-1,604)
rs241398	Polymorphic Nucleotide	32983428	A	0.01791	0.7964	(0,6595-0,9616)
rs10223421	Polymorphic Nucleotide	31498034	T	0.01793	0.7728	(0,6243-0,9566)
rs9266825	Polymorphic Nucleotide	31490861	A	0.01793	0.7728	(0,6243-0,9566)
rs9295991	Polymorphic Nucleotide	31496256	T	0.01793	0.7728	(0,6243-0,9566)
rs1233384	Polymorphic Nucleotide	29667274	A	0.018	1.345	(1,052-1,719)
rs1233386	Polymorphic Nucleotide	29666169	A	0.018	1.345	(1,052-1,719)
rs9264536	Polymorphic Nucleotide	31342520	G	0.01816	0.7426	(0,5801-0,9506)
AA_DPB1_178_33160960_M	Polymorphic amino acid - HLA protein	33160960	P	0.01822	0.6535	(0,459-0,9303)
HLA_DPB1_0402	Classical HLA allele	33157346	P	0.01822	0.6535	(0,459-0,9303)
SNP_DPB1_33160959	Polymorphic Nucleotide - HLA gene	33160959	A	0.01822	0.6535	(0,459-0,9303)
rs1051794	Polymorphic Nucleotide	31487088	A	0.01838	0.7817	(0,637-0,9593)
rs1639114	Polymorphic Nucleotide	31327203	T	0.01848	0.4535	(0,2348-0,8756)
rs1799964	Polymorphic Nucleotide	31650287	C	0.0185	1.274	(1,041-1,558)
rs2844521	Polymorphic Nucleotide	31476943	A	0.01852	0.7978	(0,661-0,9628)
rs3132587	Polymorphic Nucleotide	30793045	T	0.01853	0.5847	(0,374-0,9139)
AA_B_-21_31432904_M	Polymorphic amino acid - HLA protein	31432904	P	0.01855	0.7701	(0,6195-0,9572)
AA_B_-23_31432910_L	Polymorphic amino acid - HLA protein	31432910	P	0.01855	0.7701	(0,6195-0,9572)
SNP_B_31432808_G	Polymorphic Nucleotide - HLA gene	31432808	P	0.01855	0.7701	(0,6195-0,9572)
SNP_B_31432809	Polymorphic Nucleotide - HLA gene	31432809	G	0.01855	0.7701	(0,6195-0,9572)
SNP_B_31432904	Polymorphic Nucleotide - HLA gene	31432904	A	0.01855	0.7701	(0,6195-0,9572)
rs4713327	Polymorphic Nucleotide	30491747	G	0.01863	1.255	(1,039-1,517)
rs1737060	Polymorphic Nucleotide	29840948	C	0.01866	0.7192	(0,5465-0,9465)
rs12203825	Polymorphic Nucleotide	30479980	T	0.01867	1.306	(1,046-1,632)
rs2523473	Polymorphic Nucleotide	31469876	G	0.01877	0.7976	(0,6605-0,9632)
rs7775227	Polymorphic Nucleotide	31490126	C	0.0188	0.7743	(0,6256-0,9585)
AA_C_211_31346157_A	Polymorphic amino acid - HLA protein	31346157	A	0.01886	1.584	(1,079-2,325)
rs6457121	Polymorphic Nucleotide	30071044	A	0.01903	1.244	(1,037-1,494)
rs72845861	Polymorphic Nucleotide	30428188	A	0.01907	1.792	(1,1-2,918)
rs9378127	Polymorphic Nucleotide	33030437	A	0.01914	1.353	(1,051-1,743)
AA_A_152_30019207_EV	Polymorphic amino acid - HLA protein	30019207	A	0.01929	0.7632	(0,6086-0,9571)
rs2523554	Polymorphic Nucleotide	31439808	G	0.01931	0.7633	(0,6087-0,9571)
AA_B_-21_31432904_T	Polymorphic amino acid - HLA protein	31432904	A	0.01933	0.7714	(0,6207-0,9588)
AA_B_-23_31432910_R	Polymorphic amino acid - HLA protein	31432910	A	0.01933	0.7714	(0,6207-0,9588)
SNP_B_31432910	Polymorphic Nucleotide - HLA gene	31432910	A	0.01933	0.7714	(0,6207-0,9588)
rs3130787	Polymorphic Nucleotide	30917843	A	0.01939	0.8001	(0,6637-0,9646)
rs1265045	Polymorphic Nucleotide	31193319	T	0.01941	0.7493	(0,5883-0,9545)
rs2027856	Polymorphic Nucleotide	32510683	T	0.01941	1.296	(1,043-1,611)
rs9501626	Polymorphic Nucleotide	32508322	A	0.01941	1.296	(1,043-1,611)
rs2844472	Polymorphic Nucleotide	31697655	C	0.01943	1.247	(1,036-1,501)
rs2853973	Polymorphic Nucleotide	31461971	G	0.01943	0.7979	(0,6602-0,9642)
rs6932236	Polymorphic Nucleotide	31491958	C	0.01949	0.7755	(0,6266-0,9599)
rs2253588	Polymorphic Nucleotide	31007356	G	0.01951	0.7944	(0,6548-0,9636)
rs9267532	Polymorphic Nucleotide	31747958	T	0.01951	0.6459	(0,4475-0,9321)
rs3130784	Polymorphic Nucleotide	30904085	A	0.01953	0.7345	(0,5669-0,9516)
rs9277642	Polymorphic Nucleotide	33191468	C	0.01957	1.295	(1,042-1,608)
rs9277657	Polymorphic Nucleotide	33192335	C	0.01957	1.295	(1,042-1,608)
AA_B_97_31432180_NV	Polymorphic amino acid - HLA protein	31432180	P	0.0196	1.5	(1,067-2,108)
SNP_B_31432180_CG	Polymorphic Nucleotide - HLA gene	31432180	A	0.0196	1.5	(1,067-2,108)
rs2596472	Polymorphic Nucleotide	31536946	G	0.01974	0.7556	(0,597-0,9564)
rs12196597	Polymorphic Nucleotide	33049192	A	0.01975	1.352	(1,049-1,743)
rs3778624	Polymorphic Nucleotide	30410579	G	0.01977	0.7856	(0,6414-0,9624)
SNP_C_31346006	Polymorphic Nucleotide - HLA gene	31346006	A	0.01977	0.6941	(0,5105-0,9436)
rs12199611	Polymorphic Nucleotide	30474154	G	0.01981	1.33	(1,046-1,692)
AA_B_116_31432123_DS	Polymorphic amino acid - HLA protein	31432123	P	0.01986	0.7984	(0,6606-0,965)
AA_B_116_31432123_YFL	Polymorphic amino acid - HLA protein	31432123	A	0.01986	0.7984	(0,6606-0,965)
rs6914699	Polymorphic Nucleotide	30042001	C	0.02003	1.237	(1,034-1,48)
rs3130654	Polymorphic Nucleotide	30931054	G	0.02007	0.7796	(0,632-0,9617)
rs1233400	Polymorphic Nucleotide	29645954	T	0.02016	1.336	(1,046-1,705)
rs2260000	Polymorphic Nucleotide	31701455	C	0.0202	1.246	(1,035-1,5)
SNP_B_31432843_G	Polymorphic Nucleotide - HLA gene	31432843	A	0.02031	0.7141	(0,5373-0,949)
rs2532925	Polymorphic Nucleotide	31007142	C	0.02037	0.7957	(0,656-0,9652)
AA_B_116_31432123_FL	Polymorphic amino acid - HLA protein	31432123	P	0.02038	0.7661	(0,6116-0,9596)
AA_B_116_31432123_YDS	Polymorphic amino acid - HLA protein	31432123	A	0.02038	0.7661	(0,6116-0,9596)
rs1233397	Polymorphic Nucleotide	29653694	C	0.02038	1.277	(1,039-1,571)
rs3131296	Polymorphic Nucleotide	32280971	A	0.02038	0.631	(0,4276-0,9312)
SNP_B_31432123_A	Polymorphic Nucleotide - HLA gene	31432123	P	0.02038	0.7661	(0,6116-0,9596)
rs12524063	Polymorphic Nucleotide	32405288	A	0.02043	0.5782	(0,3639-0,9188)
AA_B_97_31432180_S	Polymorphic amino acid - HLA protein	31432180	P	0.02044	0.7242	(0,5513-0,9514)
SNP_B_31432179_G	Polymorphic Nucleotide - HLA gene	31432179	P	0.02044	0.7242	(0,5513-0,9514)
rs1233394	Polymorphic Nucleotide	29657240	T	0.02046	1.338	(1,046-1,711)
rs423808	Polymorphic Nucleotide	30057102	A	0.02053	0.7283	(0,557-0,9524)
rs9277641	Polymorphic Nucleotide	33191436	A	0.02054	1.292	(1,04-1,605)
SNP_B_31432722_G	Polymorphic Nucleotide - HLA gene	31432722	A	0.02063	0.6558	(0,4588-0,9374)
rs9277637	Polymorphic Nucleotide	33190613	T	0.02083	1.291	(1,04-1,604)
HLA_C_04	Classical HLA allele	31346171	P	0.02091	0.6964	(0,5123-0,9467)
rs5010528	Polymorphic Nucleotide	31349011	G	0.02091	0.6964	(0,5123-0,9467)
SNP_C_31346517	Polymorphic Nucleotide - HLA gene	31346517	C	0.02091	0.6964	(0,5123-0,9467)
SNP_C_31347130_G	Polymorphic Nucleotide - HLA gene	31347130	P	0.02091	0.6964	(0,5123-0,9467)
SNP_C_31347721	Polymorphic Nucleotide - HLA gene	31347721	C	0.02091	0.6964	(0,5123-0,9467)
AA_B_97_31432180_SN	Polymorphic amino acid - HLA protein	31432180	P	0.02108	0.7414	(0,575-0,956)
SNP_B_31432179_C	Polymorphic Nucleotide - HLA gene	31432179	A	0.02108	0.7414	(0,575-0,956)
rs3132956	Polymorphic Nucleotide	32287416	A	0.02112	0.6319	(0,4278-0,9335)
rs2246638	Polymorphic Nucleotide	30057476	T	0.02118	0.767	(0,6122-0,9611)
rs3130192	Polymorphic Nucleotide	33169908	T	0.02142	0.613	(0,404-0,9301)
rs2523467	Polymorphic Nucleotide	31470909	A	0.02145	0.8013	(0,6635-0,9678)
1kg_6_30175406	Polymorphic Nucleotide	30175406	T	0.02158	3.312	(1,192-9,198)
rs1264318	Polymorphic Nucleotide	30971509	C	0.02176	0.714	(0,5355-0,9521)
rs2844477	Polymorphic Nucleotide	31686751	G	0.02178	1.242	(1,032-1,495)
rs1737043	Polymorphic Nucleotide	29844026	A	0.02181	0.7781	(0,628-0,9642)
AA_A_152_30019207_WR	Polymorphic amino acid - HLA protein	30019207	P	0.02186	0.5531	(0,3334-0,9176)
AA_A_17_30018561	Polymorphic amino acid - HLA protein	30018561	S	0.02186	0.5715	(0,3543-0,922)
SNP_A_30018485	Polymorphic Nucleotide - HLA gene	30018485	T	0.02186	0.5715	(0,3543-0,922)
SNP_A_30018560	Polymorphic Nucleotide - HLA gene	30018560	A	0.02186	0.5715	(0,3543-0,922)
SNP_A_30018562	Polymorphic Nucleotide - HLA gene	30018562	T	0.02186	0.5715	(0,3543-0,922)
SNP_A_30018565	Polymorphic Nucleotide - HLA gene	30018565	A	0.02186	0.5715	(0,3543-0,922)
SNP_A_30019207_G	Polymorphic Nucleotide - HLA gene	30019207	P	0.02186	0.5531	(0,3334-0,9176)
rs2074472	Polymorphic Nucleotide	30264475	T	0.02197	1.256	(1,033-1,526)
rs7738250	Polymorphic Nucleotide	33100402	A	0.02206	1.46	(1,056-2,019)
rs2743951	Polymorphic Nucleotide	29817213	G	0.02207	0.8067	(0,6712-0,9696)
rs2394160	Polymorphic Nucleotide	29811241	A	0.02211	0.8072	(0,6719-0,9697)
rs2523388	Polymorphic Nucleotide	29815683	C	0.02211	0.8072	(0,6719-0,9697)
rs2523393	Polymorphic Nucleotide	29813638	T	0.02211	0.8072	(0,6719-0,9697)
rs2735052	Polymorphic Nucleotide	29809543	C	0.02211	0.8072	(0,6719-0,9697)
SNP_C_31345758	Polymorphic Nucleotide - HLA gene	31345758	T	0.02213	0.6988	(0,514-0,9499)
rs3869065	Polymorphic Nucleotide	30095453	G	0.02216	1.237	(1,031-1,484)
SNP_A_30018902_C	Polymorphic Nucleotide - HLA gene	30018902	A	0.0224	0.7418	(0,574-0,9586)
rs885950	Polymorphic Nucleotide	31248131	G	0.02247	1.232	(1,03-1,473)
rs1737052	Polymorphic Nucleotide	29842097	G	0.02248	0.7789	(0,6285-0,9653)
rs9266688	Polymorphic Nucleotide	31456522	A	0.02248	0.6927	(0,5054-0,9495)
rs9263733	Polymorphic Nucleotide	31216808	T	0.02249	0.6434	(0,4406-0,9397)
rs4959046	Polymorphic Nucleotide	30315618	G	0.02261	1.257	(1,033-1,531)
rs10947072	Polymorphic Nucleotide	30480257	T	0.02271	1.296	(1,037-1,619)
rs1362116	Polymorphic Nucleotide	30481022	T	0.02271	1.296	(1,037-1,619)
AA_DPB1_76_33156640_I	Polymorphic amino acid - HLA protein	33156640	P	0.02278	1.694	(1,076-2,666)
AA_DRB1_37_32660037_Y	Polymorphic amino acid - HLA protein	32660037	P	0.02281	1.245	(1,031-1,503)
rs523627	Polymorphic Nucleotide	32399815	T	0.02288	1.241	(1,03-1,496)
rs3130955	Polymorphic Nucleotide	31162490	A	0.0229	1.243	(1,031-1,5)
rs3131628	Polymorphic Nucleotide	31610746	G	0.02293	0.7226	(0,5462-0,9561)
rs2743941	Polymorphic Nucleotide	29863430	A	0.02304	0.7624	(0,6033-0,9633)
AA_DPB1_178_33160960_L	Polymorphic amino acid - HLA protein	33160960	A	0.02309	0.667	(0,4703-0,9459)
rs16899160	Polymorphic Nucleotide	31364646	A	0.02317	1.559	(1,063-2,287)
rs885915	Polymorphic Nucleotide	30310694	A	0.02317	1.255	(1,032-1,526)
rs2523459	Polymorphic Nucleotide	31473287	C	0.0232	0.8038	(0,6657-0,9706)
rs3806157	Polymorphic Nucleotide	32481779	G	0.02321	1.236	(1,029-1,484)
rs9368606	Polymorphic Nucleotide	29626644	C	0.02327	1.298	(1,036-1,626)
rs9276815	Polymorphic Nucleotide	32933485	T	0.02333	0.7857	(0,6379-0,9678)
rs9968	Polymorphic Nucleotide	29609016	C	0.02333	0.807	(0,6706-0,9713)
AA_C_303_31345757_M	Polymorphic amino acid - HLA protein	31345757	P	0.02338	0.7011	(0,5158-0,953)
AA_C_303_31345757_V	Polymorphic amino acid - HLA protein	31345757	A	0.02339	0.7011	(0,5158-0,9531)
AA_C_16_31347579	Polymorphic amino acid - HLA protein	31347579	S	0.02351	1.557	(1,061-2,285)
SNP_C_31347580	Polymorphic Nucleotide - HLA gene	31347580	T	0.02351	1.557	(1,061-2,285)
rs2736171	Polymorphic Nucleotide	31703466	C	0.02359	1.234	(1,029-1,481)
rs3093986	Polymorphic Nucleotide	31601400	A	0.02365	0.7235	(0,5466-0,9576)
SNP_A_30019207_CG	Polymorphic Nucleotide - HLA gene	30019207	P	0.02365	0.7708	(0,6153-0,9658)
rs9267536	Polymorphic Nucleotide	31759173	C	0.02366	0.634	(0,4272-0,9409)
rs3093980	Polymorphic Nucleotide	31605457	T	0.02368	0.7235	(0,5466-0,9577)
rs6899657	Polymorphic Nucleotide	33158201	A	0.02382	0.7754	(0,6219-0,9668)
rs2394450	Polymorphic Nucleotide	30925480	C	0.02393	0.8065	(0,6692-0,972)
rs1129640	Polymorphic Nucleotide	31614603	A	0.02406	0.7246	(0,5477-0,9586)
rs3130057	Polymorphic Nucleotide	31612566	G	0.02406	0.7246	(0,5477-0,9586)
rs12529400	Polymorphic Nucleotide	32441628	C	0.02407	0.5859	(0,3682-0,9323)
rs3094093	Polymorphic Nucleotide	30787607	A	0.0242	0.5426	(0,3189-0,9234)
rs241404	Polymorphic Nucleotide	32973975	G	0.02425	0.8057	(0,6676-0,9723)
AA_DRB1_74_32659926_RA	Polymorphic amino acid - HLA protein	32659926	A	0.02441	1.267	(1,031-1,557)
SNP_DRB1_32659926_CG	Polymorphic Nucleotide - HLA gene	32659926	A	0.02441	1.267	(1,031-1,557)
AA_DRB1_13_32660109_HG	Polymorphic amino acid - HLA protein	32660109	P	0.02447	1.296	(1,034-1,624)
SNP_DRB1_32660110_AT	Polymorphic Nucleotide - HLA gene	32660110	A	0.02447	1.296	(1,034-1,624)
rs1233420	Polymorphic Nucleotide	29611302	C	0.02449	0.8097	(0,6736-0,9732)
1kg_6_30282110	Polymorphic Nucleotide	30282110	T	0.02456	0.7662	(0,6075-0,9664)
SNP_B_31430867	Polymorphic Nucleotide - HLA gene	31430867	A	0.02462	0.7675	(0,6093-0,9667)
rs2508046	Polymorphic Nucleotide	29941012	A	0.02469	0.757	(0,5938-0,9652)
AA_C_14_31347585	Polymorphic amino acid - HLA protein	31347585	W	0.02471	0.7035	(0,5176-0,9562)
AA_C_49_31347480	Polymorphic amino acid - HLA protein	31347480	E	0.02471	0.7035	(0,5176-0,9562)
HLA_C_0401	Classical HLA allele	31346171	P	0.02471	0.7035	(0,5176-0,9562)
SNP_C_31347480	Polymorphic Nucleotide - HLA gene	31347480	T	0.02471	0.7035	(0,5176-0,9562)
SNP_C_31347586	Polymorphic Nucleotide - HLA gene	31347586	A	0.02471	0.7035	(0,5176-0,9562)
rs2523713	Polymorphic Nucleotide	30281309	A	0.02472	0.7655	(0,6063-0,9666)
rs3130118	Polymorphic Nucleotide	30473719	C	0.02479	0.7909	(0,6444-0,9707)
rs2523457	Polymorphic Nucleotide	31473686	T	0.02486	0.7652	(0,6057-0,9667)
rs2523502	Polymorphic Nucleotide	31621843	T	0.02495	0.7257	(0,5483-0,9604)
rs3093983	Polymorphic Nucleotide	31604904	C	0.02495	0.7257	(0,5483-0,9604)
rs3115537	Polymorphic Nucleotide	31605814	C	0.02495	0.7257	(0,5483-0,9604)
rs3130056	Polymorphic Nucleotide	31607333	C	0.02495	0.7257	(0,5483-0,9604)
rs3130058	Polymorphic Nucleotide	31613866	T	0.02495	0.7257	(0,5483-0,9604)
AA_A_79_30018747	Polymorphic amino acid - HLA protein	30018747	R	0.02503	1.297	(1,033-1,628)
AA_A_80_30018750	Polymorphic amino acid - HLA protein	30018750	I	0.02503	1.297	(1,033-1,628)
AA_A_81_30018753	Polymorphic amino acid - HLA protein	30018753	A	0.02503	1.297	(1,033-1,628)
AA_A_82_30018756	Polymorphic amino acid - HLA protein	30018756	L	0.02503	1.297	(1,033-1,628)
AA_A_83_30018759	Polymorphic amino acid - HLA protein	30018759	R	0.02503	1.297	(1,033-1,628)
SNP_A_30018746	Polymorphic Nucleotide - HLA gene	30018746	C	0.02503	1.297	(1,033-1,628)
SNP_A_30018750	Polymorphic Nucleotide - HLA gene	30018750	T	0.02503	1.297	(1,033-1,628)
SNP_A_30018752	Polymorphic Nucleotide - HLA gene	30018752	G	0.02503	1.297	(1,033-1,628)
SNP_A_30018753	Polymorphic Nucleotide - HLA gene	30018753	C	0.02503	1.297	(1,033-1,628)
SNP_A_30018756	Polymorphic Nucleotide - HLA gene	30018756	T	0.02503	1.297	(1,033-1,628)
SNP_A_30018758	Polymorphic Nucleotide - HLA gene	30018758	C	0.02503	1.297	(1,033-1,628)
rs9271858	Polymorphic Nucleotide	32703201	A	0.02505	1.227	(1,026-1,467)
rs9272143	Polymorphic Nucleotide	32708781	T	0.02505	1.227	(1,026-1,467)
rs1625636	Polymorphic Nucleotide	29840281	A	0.02507	0.7315	(0,5565-0,9616)
rs3093948	Polymorphic Nucleotide	31609392	T	0.02508	0.7259	(0,5484-0,9607)
rs71742404	Polymorphic Nucleotide	30182880	C	0.02508	1.346	(1,038-1,746)
rs2021107	Polymorphic Nucleotide	30336117	T	0.02515	0.7354	(0,5619-0,9624)
rs9268644	Polymorphic Nucleotide	32516022	A	0.02521	0.7907	(0,6438-0,9712)
rs241411	Polymorphic Nucleotide	32969609	G	0.02531	0.8015	(0,6603-0,973)
AA_DRB1_13_32660109_HY	Polymorphic amino acid - HLA protein	32660109	P	0.02536	1.244	(1,027-1,507)
rs259942	Polymorphic Nucleotide	30123146	A	0.02536	0.7641	(0,6035-0,9673)
SNP_DRB1_32660109_T	Polymorphic Nucleotide - HLA gene	32660109	P	0.02536	1.244	(1,027-1,507)
rs1737064	Polymorphic Nucleotide	29839242	G	0.02546	0.7316	(0,5562-0,9623)
rs1737070	Polymorphic Nucleotide	29838525	G	0.02546	0.7316	(0,5562-0,9623)
rs12660769	Polymorphic Nucleotide	32380288	G	0.02566	0.5894	(0,3704-0,9377)
SNP_C_31346246	Polymorphic Nucleotide - HLA gene	31346246	T	0.02567	0.7068	(0,521-0,9587)
SNP_C_31347061	Polymorphic Nucleotide - HLA gene	31347061	C	0.02567	0.7068	(0,521-0,9587)
rs241414	Polymorphic Nucleotide	32965779	C	0.02578	0.8086	(0,6709-0,9746)
rs2517611	Polymorphic Nucleotide	30277306	C	0.02582	0.7651	(0,6047-0,9682)
rs2517614	Polymorphic Nucleotide	30271934	T	0.02582	0.7651	(0,6047-0,9682)
rs2523722	Polymorphic Nucleotide	30273252	A	0.02582	0.7651	(0,6047-0,9682)
AA_DRB1_26_32660070_F	Polymorphic amino acid - HLA protein	32660070	A	0.02587	0.7872	(0,6377-0,9716)
rs1117489	Polymorphic Nucleotide	30278806	G	0.0259	0.7672	(0,6077-0,9687)
rs2523716	Polymorphic Nucleotide	30278504	A	0.0259	0.7672	(0,6077-0,9687)
rs971570	Polymorphic Nucleotide	30280492	G	0.0259	0.7672	(0,6077-0,9687)
SNP_B_31430769	Polymorphic Nucleotide - HLA gene	31430769	A	0.02592	0.6381	(0,4297-0,9475)
SNP_B_31431395	Polymorphic Nucleotide - HLA gene	31431395	C	0.02592	0.6381	(0,4297-0,9475)
SNP_B_31431485	Polymorphic Nucleotide - HLA gene	31431485	T	0.02592	0.6381	(0,4297-0,9475)
rs377763	Polymorphic Nucleotide	32307122	T	0.02601	0.772	(0,6147-0,9695)
rs2524123	Polymorphic Nucleotide	31373293	G	0.02602	0.8066	(0,6676-0,9746)
rs3130527	Polymorphic Nucleotide	31306966	T	0.02603	0.7724	(0,6153-0,9696)
rs4947332	Polymorphic Nucleotide	31942176	T	0.02612	1.755	(1,069-2,882)
rs9277545	Polymorphic Nucleotide	33163301	T	0.02614	0.7778	(0,6233-0,9706)
rs9277555	Polymorphic Nucleotide	33163583	A	0.02614	0.7778	(0,6233-0,9706)
AA_DRB1_71_32659935_KA	Polymorphic amino acid - HLA protein	32659935	P	0.02618	0.7842	(0,633-0,9716)
rs3093976	Polymorphic Nucleotide	31610840	T	0.02625	0.7277	(0,5499-0,9631)
rs982558	Polymorphic Nucleotide	29648501	T	0.02631	1.327	(1,034-1,702)
rs2857218	Polymorphic Nucleotide	32963318	C	0.02651	0.8032	(0,6619-0,9748)
SNP_B_31431546	Polymorphic Nucleotide - HLA gene	31431546	A	0.02667	0.7574	(0,5924-0,9684)
SNP_B_31431656	Polymorphic Nucleotide - HLA gene	31431656	T	0.02667	0.7574	(0,5924-0,9684)
rs3134942	Polymorphic Nucleotide	32276749	A	0.02682	0.649	(0,4426-0,9516)
SNP_B_31432799	Polymorphic Nucleotide - HLA gene	31432799	T	0.02685	0.7351	(0,5598-0,9653)
HLA_B_44	Classical HLA allele	31431272	P	0.02688	0.7351	(0,5598-0,9654)
rs2736176	Polymorphic Nucleotide	31695540	G	0.02688	1.243	(1,025-1,508)
rs755714	Polymorphic Nucleotide	31717792	T	0.0269	1.243	(1,025-1,508)
rs805297	Polymorphic Nucleotide	31730585	T	0.0269	1.243	(1,025-1,508)
rs28360024	Polymorphic Nucleotide	30400126	T	0.02702	0.7375	(0,563-0,966)
AA_B_45_31432581_E	Polymorphic amino acid - HLA protein	31432581	P	0.02711	0.7985	(0,6541-0,9749)
AA_B_45_31432581_EG	Polymorphic amino acid - HLA protein	31432581	P	0.02711	0.7985	(0,6541-0,9749)
SNP_B_31432582	Polymorphic Nucleotide - HLA gene	31432582	C	0.02711	0.7985	(0,6541-0,9749)
SNP_B_31432583	Polymorphic Nucleotide - HLA gene	31432583	T	0.02711	0.7985	(0,6541-0,9749)
rs2523395	Polymorphic Nucleotide	29810489	C	0.02713	0.8134	(0,6772-0,9769)
rs1737079	Polymorphic Nucleotide	29832724	C	0.02715	0.7346	(0,5588-0,9658)
AA_DRB1_104_32657566_A	Polymorphic amino acid - HLA protein	32657566	P	0.02728	1.239	(1,024-1,499)
AA_DRB1_98_32657584_E	Polymorphic amino acid - HLA protein	32657584	P	0.02728	1.239	(1,024-1,499)
SNP_DRB1_32657567	Polymorphic Nucleotide - HLA gene	32657567	C	0.02728	1.239	(1,024-1,499)
SNP_DRB1_32657585	Polymorphic Nucleotide - HLA gene	32657585	C	0.02728	1.239	(1,024-1,499)
rs3135353	Polymorphic Nucleotide	32500855	A	0.02733	0.6642	(0,4618-0,9553)
rs2076523	Polymorphic Nucleotide	32478813	G	0.02734	1.227	(1,023-1,471)
rs3806156	Polymorphic Nucleotide	32481676	T	0.02734	1.227	(1,023-1,471)
rs3091258	Polymorphic Nucleotide	31655439	T	0.02737	0.2688	(0,08365-0,8636)
rs9275330	Polymorphic Nucleotide	32774853	G	0.02739	1.323	(1,032-1,697)
rs13118	Polymorphic Nucleotide	31935265	A	0.0274	0.4782	(0,2483-0,9211)
rs2517912	Polymorphic Nucleotide	29791923	G	0.02755	0.8161	(0,6812-0,9778)
rs1128306	Polymorphic Nucleotide	30051248	A	0.02777	0.7781	(0,6222-0,9729)
rs2232238	Polymorphic Nucleotide	30050836	C	0.02777	0.7781	(0,6222-0,9729)
rs2523947	Polymorphic Nucleotide	30049852	A	0.02777	0.7781	(0,6222-0,9729)
rs400488	Polymorphic Nucleotide	30051014	T	0.02777	0.7781	(0,6222-0,9729)
rs7767857	Polymorphic Nucleotide	30182177	A	0.02787	1.291	(1,028-1,621)
rs3130667	Polymorphic Nucleotide	30851220	A	0.02792	1.236	(1,023-1,494)
AA_DPB1_57_33156583	Polymorphic amino acid - HLA protein	33156583	D	0.02793	0.7464	(0,5751-0,9688)
SNP_DPB1_33156584	Polymorphic Nucleotide - HLA gene	33156584	C	0.02793	0.7464	(0,5751-0,9688)
rs707919	Polymorphic Nucleotide	31749118	C	0.02804	1.241	(1,024-1,505)
AA_B_199_31431300_A	Polymorphic amino acid - HLA protein	31431300	A	0.02809	0.7369	(0,5612-0,9677)
AA_B_199_31431300_V	Polymorphic amino acid - HLA protein	31431300	P	0.02809	0.7369	(0,5612-0,9677)
SNP_B_31431300	Polymorphic Nucleotide - HLA gene	31431300	A	0.02809	0.7369	(0,5612-0,9677)
rs2394255	Polymorphic Nucleotide	30057800	A	0.02815	1.227	(1,022-1,472)
rs3891158	Polymorphic Nucleotide	30058812	G	0.02815	1.227	(1,022-1,472)
rs1610628	Polymorphic Nucleotide	29836188	G	0.02819	0.7358	(0,5594-0,9677)
rs733841	Polymorphic Nucleotide	29825959	T	0.02819	0.7358	(0,5594-0,9677)
rs9277379	Polymorphic Nucleotide	33158303	C	0.02829	0.7416	(0,5677-0,9687)
rs9277384	Polymorphic Nucleotide	33158441	G	0.02829	0.7416	(0,5677-0,9687)
rs2253163	Polymorphic Nucleotide	30317041	C	0.0283	1.246	(1,024-1,518)
AA_DRB1_104_32657566_S	Polymorphic amino acid - HLA protein	32657566	A	0.02838	1.238	(1,023-1,497)
AA_DRB1_98_32657584_K	Polymorphic amino acid - HLA protein	32657584	A	0.02838	1.238	(1,023-1,497)
rs3134745	Polymorphic Nucleotide	31350741	A	0.02841	0.7986	(0,6531-0,9765)
rs886389	Polymorphic Nucleotide	31274866	A	0.02842	1.38	(1,035-1,841)
rs9295961	Polymorphic Nucleotide	31275477	C	0.02842	1.38	(1,035-1,841)
rs2735062	Polymorphic Nucleotide	29790868	A	0.02855	0.8171	(0,6819-0,979)
rs9277643	Polymorphic Nucleotide	33191552	T	0.02867	1.275	(1,026-1,585)
rs3130648	Polymorphic Nucleotide	30908305	C	0.02869	0.7641	(0,6004-0,9724)
rs2535324	Polymorphic Nucleotide	30826014	G	0.02877	0.8	(0,655-0,9771)
rs2763979	Polymorphic Nucleotide	31902571	T	0.02877	0.81	(0,6706-0,9784)
rs2273017	Polymorphic Nucleotide	32445608	C	0.02879	0.8138	(0,6766-0,9789)
rs7774573	Polymorphic Nucleotide	32765605	C	0.0288	1.551	(1,046-2,298)
AA_B_178_31431937_K	Polymorphic amino acid - HLA protein	31431937	P	0.02881	0.6865	(0,49-0,9618)
AA_B_178_31431937_T	Polymorphic amino acid - HLA protein	31431937	A	0.02881	0.6865	(0,49-0,9618)
rs2524082	Polymorphic Nucleotide	31349740	T	0.02881	0.8122	(0,674-0,9787)
SNP_B_31430683	Polymorphic Nucleotide - HLA gene	31430683	A	0.02881	0.6865	(0,49-0,9618)
SNP_B_31431275	Polymorphic Nucleotide - HLA gene	31431275	A	0.02881	0.6865	(0,49-0,9618)
SNP_B_31431388	Polymorphic Nucleotide - HLA gene	31431388	T	0.02881	0.6865	(0,49-0,9618)
SNP_B_31431817	Polymorphic Nucleotide - HLA gene	31431817	C	0.02881	0.6865	(0,49-0,9618)
SNP_B_31431924	Polymorphic Nucleotide - HLA gene	31431924	A	0.02881	0.6865	(0,49-0,9618)
SNP_B_31431937	Polymorphic Nucleotide - HLA gene	31431937	T	0.02881	0.6865	(0,49-0,9618)
rs1264344	Polymorphic Nucleotide	30908556	A	0.02888	1.224	(1,021-1,468)
rs4713586	Polymorphic Nucleotide	32767560	C	0.02888	1.623	(1,051-2,505)
rs7775055	Polymorphic Nucleotide	32765894	C	0.02888	1.623	(1,051-2,505)
rs11966040	Polymorphic Nucleotide	30837466	G	0.02894	0.498	(0,2664-0,9309)
AA_B_97_31432180_WV	Polymorphic amino acid - HLA protein	31432180	P	0.02902	1.367	(1,033-1,81)
SNP_B_31432181_T	Polymorphic Nucleotide - HLA gene	31432181	A	0.02902	1.367	(1,033-1,81)
rs3095354	Polymorphic Nucleotide	30944090	A	0.02909	0.8141	(0,6767-0,9793)
rs3130794	Polymorphic Nucleotide	30940789	T	0.02909	0.8141	(0,6767-0,9793)
rs3130796	Polymorphic Nucleotide	30948929	C	0.02909	0.8141	(0,6767-0,9793)
SNP_B_31430449	Polymorphic Nucleotide - HLA gene	31430449	C	0.02914	0.6922	(0,4974-0,9633)
AA_C_326_31345141_S	Polymorphic amino acid - HLA protein	31345141	A	0.02915	0.7832	(0,6288-0,9755)
AA_C_339_31345102_A	Polymorphic amino acid - HLA protein	31345102	A	0.02915	0.7832	(0,6288-0,9755)
rs6457120	Polymorphic Nucleotide	30065057	A	0.02931	1.225	(1,021-1,47)
rs130077	Polymorphic Nucleotide	31230309	T	0.02939	0.7704	(0,6092-0,9742)
rs2233945	Polymorphic Nucleotide	31215340	T	0.02939	0.7704	(0,6092-0,9742)
rs9263745	Polymorphic Nucleotide	31221305	A	0.02939	0.7704	(0,6092-0,9742)
rs9263785	Polymorphic Nucleotide	31233802	G	0.02939	0.7704	(0,6092-0,9742)
rs2516312	Polymorphic Nucleotide	31647414	C	0.02958	0.2736	(0,08509-0,8794)
rs9261558	Polymorphic Nucleotide	30275273	C	0.02958	0.7284	(0,5475-0,9691)
rs13207475	Polymorphic Nucleotide	33087856	C	0.02964	1.436	(1,036-1,991)
rs11759423	Polymorphic Nucleotide	32838370	T	0.02968	0.6236	(0,4075-0,9545)
rs35439528	Polymorphic Nucleotide	32841801	T	0.02968	0.6236	(0,4075-0,9545)
rs1633070	Polymorphic Nucleotide	29832126	A	0.02975	0.7394	(0,5632-0,9708)
rs2857697	Polymorphic Nucleotide	31693198	A	0.02994	1.223	(1,02-1,467)
rs9368716	Polymorphic Nucleotide	32414068	G	0.03001	0.8216	(0,6879-0,9812)
rs2532941	Polymorphic Nucleotide	31000500	C	0.03003	0.8066	(0,6642-0,9794)
rs1419674	Polymorphic Nucleotide	30200914	A	0.03024	0.6251	(0,4086-0,9561)
rs1737069	Polymorphic Nucleotide	29838709	A	0.03027	0.7878	(0,6349-0,9775)
AA_DPB1_76_33156640_V	Polymorphic amino acid - HLA protein	33156640	P	0.0303	0.7649	(0,6002-0,9748)
rs1419881	Polymorphic Nucleotide	31238572	T	0.0303	1.221	(1,019-1,462)
SNP_DPB1_33156639	Polymorphic Nucleotide - HLA gene	33156639	G	0.0303	0.7649	(0,6002-0,9748)
SNP_DQA1_32717072	Polymorphic Nucleotide - HLA gene	32717072	T	0.03036	1.245	(1,021-1,517)
rs6929434	Polymorphic Nucleotide	31235926	A	0.03038	0.6267	(0,4106-0,9567)
1kg_6_30468144	Polymorphic Nucleotide	30468144	C	0.03044	3.031	(1,11-8,274)
AA_C_285_31345811_Mx	Polymorphic amino acid - HLA protein	31345811	P	0.03046	0.7848	(0,6302-0,9774)
rs2027937	Polymorphic Nucleotide	31224481	A	0.03047	1.377	(1,031-1,839)
rs7775397	Polymorphic Nucleotide	32369230	G	0.03051	0.6092	(0,3889-0,9545)
rs3869070	Polymorphic Nucleotide	30131847	C	0.03052	1.222	(1,019-1,465)
AA_DQA1_47_32717191_RC	Polymorphic amino acid - HLA protein	32717191	A	0.03056	1.233	(1,02-1,491)
rs3104389	Polymorphic Nucleotide	32703075	T	0.03056	1.233	(1,02-1,491)
rs9271488	Polymorphic Nucleotide	32696978	T	0.03056	1.233	(1,02-1,491)
rs954038	Polymorphic Nucleotide	30311638	T	0.03056	1.241	(1,02-1,509)
SNP_DQA1_32713273	Polymorphic Nucleotide - HLA gene	32713273	T	0.03056	1.233	(1,02-1,491)
rs9263800	Polymorphic Nucleotide	31242578	A	0.03059	0.7719	(0,6104-0,9761)
rs13207945	Polymorphic Nucleotide	32687686	C	0.03074	1.22	(1,019-1,461)
rs532098	Polymorphic Nucleotide	32686030	T	0.03074	1.22	(1,019-1,461)
rs2647012	Polymorphic Nucleotide	32772436	A	0.03112	0.8043	(0,6598-0,9804)
rs2858324	Polymorphic Nucleotide	32768353	T	0.03112	0.8043	(0,6598-0,9804)
rs3130517	Polymorphic Nucleotide	31298282	C	0.03115	1.251	(1,021-1,534)
rs11963870	Polymorphic Nucleotide	30843208	A	0.03135	0.5031	(0,2691-0,9404)
rs2844779	Polymorphic Nucleotide	30313386	A	0.0314	1.241	(1,019-1,511)
rs2523578	Polymorphic Nucleotide	31436521	C	0.0315	0.733	(0,5522-0,9728)
rs6457126	Polymorphic Nucleotide	30091018	C	0.03155	1.221	(1,018-1,464)
rs2523399	Polymorphic Nucleotide	29808058	G	0.03157	0.8061	(0,6623-0,9811)
rs2523400	Polymorphic Nucleotide	29807763	G	0.03157	0.8061	(0,6623-0,9811)
rs3121594	Polymorphic Nucleotide	30110420	C	0.03164	1.221	(1,018-1,465)
rs757260	Polymorphic Nucleotide	30223183	A	0.03178	1.45	(1,033-2,035)
AA_C_285_31345811_M	Polymorphic amino acid - HLA protein	31345811	P	0.03179	0.7864	(0,6314-0,9793)
AA_C_305_31345751_T	Polymorphic amino acid - HLA protein	31345751	P	0.03179	0.7864	(0,6314-0,9793)
AA_C_307_31345745_M	Polymorphic amino acid - HLA protein	31345745	P	0.03179	0.7864	(0,6314-0,9793)
AA_C_326_31345141_C	Polymorphic amino acid - HLA protein	31345141	P	0.03179	0.7864	(0,6314-0,9793)
AA_C_339_31345102_T	Polymorphic amino acid - HLA protein	31345102	P	0.03179	0.7864	(0,6314-0,9793)
AA_DQA1_215_32718464_F	Polymorphic amino acid - HLA protein	32718464	A	0.03179	1.231	(1,018-1,489)
AA_DQA1_215_32718464_L	Polymorphic amino acid - HLA protein	32718464	P	0.03179	1.231	(1,018-1,489)
AA_DQA1_50_32717200_L	Polymorphic amino acid - HLA protein	32717200	P	0.03179	1.231	(1,018-1,489)
AA_DQA1_53_32717209_R	Polymorphic amino acid - HLA protein	32717209	P	0.03179	1.231	(1,018-1,489)
SNP_C_31345103	Polymorphic Nucleotide - HLA gene	31345103	T	0.03179	0.7864	(0,6314-0,9793)
SNP_C_31345141	Polymorphic Nucleotide - HLA gene	31345141	C	0.03179	0.7864	(0,6314-0,9793)
SNP_C_31345209	Polymorphic Nucleotide - HLA gene	31345209	A	0.03179	0.7864	(0,6314-0,9793)
SNP_C_31345302	Polymorphic Nucleotide - HLA gene	31345302	A	0.03179	0.7864	(0,6314-0,9793)
SNP_C_31345312	Polymorphic Nucleotide - HLA gene	31345312	T	0.03179	0.7864	(0,6314-0,9793)
SNP_C_31345332	Polymorphic Nucleotide - HLA gene	31345332	T	0.03179	0.7864	(0,6314-0,9793)
SNP_C_31345384	Polymorphic Nucleotide - HLA gene	31345384	C	0.03179	0.7864	(0,6314-0,9793)
SNP_C_31345416	Polymorphic Nucleotide - HLA gene	31345416	T	0.03179	0.7864	(0,6314-0,9793)
SNP_C_31345442	Polymorphic Nucleotide - HLA gene	31345442	C	0.03179	0.7864	(0,6314-0,9793)
SNP_C_31345542	Polymorphic Nucleotide - HLA gene	31345542	C	0.03179	0.7864	(0,6314-0,9793)
SNP_C_31345571	Polymorphic Nucleotide - HLA gene	31345571	A	0.03179	0.7864	(0,6314-0,9793)
SNP_C_31345639	Polymorphic Nucleotide - HLA gene	31345639	A	0.03179	0.7864	(0,6314-0,9793)
SNP_C_31345643	Polymorphic Nucleotide - HLA gene	31345643	C	0.03179	0.7864	(0,6314-0,9793)
SNP_C_31345702	Polymorphic Nucleotide - HLA gene	31345702	G	0.03179	0.7864	(0,6314-0,9793)
SNP_C_31345706	Polymorphic Nucleotide - HLA gene	31345706	T	0.03179	0.7864	(0,6314-0,9793)
SNP_C_31345746	Polymorphic Nucleotide - HLA gene	31345746	T	0.03179	0.7864	(0,6314-0,9793)
SNP_C_31345750	Polymorphic Nucleotide - HLA gene	31345750	G	0.03179	0.7864	(0,6314-0,9793)
SNP_C_31345752	Polymorphic Nucleotide - HLA gene	31345752	T	0.03179	0.7864	(0,6314-0,9793)
SNP_C_31345765	Polymorphic Nucleotide - HLA gene	31345765	A	0.03179	0.7864	(0,6314-0,9793)
SNP_C_31345812_T	Polymorphic Nucleotide - HLA gene	31345812	P	0.03179	0.7864	(0,6314-0,9793)
SNP_C_31345855	Polymorphic Nucleotide - HLA gene	31345855	A	0.03179	0.7864	(0,6314-0,9793)
SNP_DQA1_32717084	Polymorphic Nucleotide - HLA gene	32717084	C	0.03179	1.231	(1,018-1,489)
SNP_DQA1_32717159	Polymorphic Nucleotide - HLA gene	32717159	T	0.03179	1.231	(1,018-1,489)
SNP_DQA1_32717191	Polymorphic Nucleotide - HLA gene	32717191	A	0.03179	1.231	(1,018-1,489)
SNP_DQA1_32717199	Polymorphic Nucleotide - HLA gene	32717199	C	0.03179	1.231	(1,018-1,489)
SNP_DQA1_32717205	Polymorphic Nucleotide - HLA gene	32717205	C	0.03179	1.231	(1,018-1,489)
SNP_DQA1_32717209	Polymorphic Nucleotide - HLA gene	32717209	G	0.03179	1.231	(1,018-1,489)
SNP_DQA1_32717833	Polymorphic Nucleotide - HLA gene	32717833	C	0.03179	1.231	(1,018-1,489)
SNP_DQA1_32717986	Polymorphic Nucleotide - HLA gene	32717986	T	0.03179	1.231	(1,018-1,489)
SNP_DQA1_32718381	Polymorphic Nucleotide - HLA gene	32718381	A	0.03179	1.231	(1,018-1,489)
SNP_DQA1_32718456	Polymorphic Nucleotide - HLA gene	32718456	G	0.03179	1.231	(1,018-1,489)
SNP_DQA1_32718459	Polymorphic Nucleotide - HLA gene	32718459	C	0.03179	1.231	(1,018-1,489)
SNP_DQA1_32718465	Polymorphic Nucleotide - HLA gene	32718465	G	0.03179	1.231	(1,018-1,489)
AA_C_261_31346007_V	Polymorphic amino acid - HLA protein	31346007	A	0.0318	0.7864	(0,6315-0,9793)
AA_C_273_31345971_R	Polymorphic amino acid - HLA protein	31345971	A	0.0318	0.7864	(0,6315-0,9793)
AA_C_305_31345751_A	Polymorphic amino acid - HLA protein	31345751	A	0.0318	0.7864	(0,6315-0,9793)
AA_C_307_31345745_V	Polymorphic amino acid - HLA protein	31345745	A	0.0318	0.7864	(0,6315-0,9793)
rs2158287	Polymorphic Nucleotide	30314705	G	0.03199	0.6281	(0,4106-0,9608)
rs419957	Polymorphic Nucleotide	29613748	G	0.03201	0.817	(0,6792-0,9828)
rs6915220	Polymorphic Nucleotide	31515800	T	0.03201	0.8049	(0,6601-0,9815)
rs7772549	Polymorphic Nucleotide	31515622	C	0.03201	0.8049	(0,6601-0,9815)
rs387603	Polymorphic Nucleotide	29753557	A	0.03203	1.627	(1,043-2,539)
AA_DRB1_13_32660109_SR	Polymorphic amino acid - HLA protein	32660109	A	0.03221	1.222	(1,017-1,468)
AA_DRB1_74_32659926_QL	Polymorphic amino acid - HLA protein	32659926	P	0.0323	1.27	(1,02-1,581)
rs2517807	Polymorphic Nucleotide	30069610	T	0.0323	0.674	(0,4697-0,9672)
rs362525	Polymorphic Nucleotide	29651625	C	0.03246	0.7761	(0,6152-0,979)
AA_B_74_31432494	Polymorphic amino acid - HLA protein	31432494	D	0.03249	0.7927	(0,6407-0,9808)
SNP_B_31432495	Polymorphic Nucleotide - HLA gene	31432495	C	0.03249	0.7927	(0,6407-0,9808)
rs1117490	Polymorphic Nucleotide	30278489	C	0.03252	0.777	(0,6165-0,9792)
rs2523721	Polymorphic Nucleotide	30274245	A	0.03252	0.777	(0,6165-0,9792)
rs885912	Polymorphic Nucleotide	30282612	T	0.03252	0.777	(0,6165-0,9792)
rs2064474	Polymorphic Nucleotide	33181441	T	0.03257	0.7798	(0,6208-0,9796)
rs3117234	Polymorphic Nucleotide	33181962	C	0.03257	0.7798	(0,6208-0,9796)
rs3130212	Polymorphic Nucleotide	33182367	C	0.03257	0.7798	(0,6208-0,9796)
rs3129264	Polymorphic Nucleotide	33209580	C	0.03269	1.271	(1,02-1,583)
rs1233399	Polymorphic Nucleotide	29647461	T	0.03274	1.266	(1,02-1,572)
rs9267546	Polymorphic Nucleotide	31781415	A	0.03281	0.7417	(0,5637-0,9759)
AA_DQB1_56_32740669	Polymorphic amino acid - HLA protein	32740669	L	0.03285	1.604	(1,039-2,475)
HLA_DQB1_04	Classical HLA allele	32739039	P	0.03285	1.604	(1,039-2,475)
HLA_DQB1_0402	Classical HLA allele	32739039	P	0.03285	1.604	(1,039-2,475)
SNP_DQB1_32740602	Polymorphic Nucleotide - HLA gene	32740602	T	0.03285	1.604	(1,039-2,475)
SNP_DQB1_32740605_G	Polymorphic Nucleotide - HLA gene	32740605	P	0.03285	1.604	(1,039-2,475)
SNP_DQB1_32740650	Polymorphic Nucleotide - HLA gene	32740650	A	0.03285	1.604	(1,039-2,475)
SNP_DQB1_32740669	Polymorphic Nucleotide - HLA gene	32740669	A	0.03285	1.604	(1,039-2,475)
SNP_DQB1_32740773_G	Polymorphic Nucleotide - HLA gene	32740773	P	0.03285	1.604	(1,039-2,475)
rs1265095	Polymorphic Nucleotide	31214622	C	0.03293	0.8176	(0,6795-0,9838)
rs2735054	Polymorphic Nucleotide	29808594	C	0.03294	0.8076	(0,6636-0,9828)
rs417374	Polymorphic Nucleotide	29626451	A	0.03296	0.8191	(0,6818-0,984)
rs16899646	Polymorphic Nucleotide	31524899	G	0.0331	0.7433	(0,5659-0,9765)
AA_C_184_31346238_P	Polymorphic amino acid - HLA protein	31346238	P	0.03319	0.7879	(0,6328-0,9812)
AA_C_184_31346238_Px	Polymorphic amino acid - HLA protein	31346238	P	0.03319	0.7879	(0,6328-0,9812)
AA_C_194_31346208_L	Polymorphic amino acid - HLA protein	31346208	P	0.03319	0.7879	(0,6328-0,9812)
AA_C_194_31346208_V	Polymorphic amino acid - HLA protein	31346208	A	0.03319	0.7879	(0,6328-0,9812)
AA_C_261_31346007_M	Polymorphic amino acid - HLA protein	31346007	P	0.03319	0.7879	(0,6328-0,9812)
AA_C_273_31345971_S	Polymorphic amino acid - HLA protein	31345971	P	0.03319	0.7879	(0,6328-0,9812)
HLA_C_07	Classical HLA allele	31346171	P	0.03319	0.7879	(0,6328-0,9812)
SNP_C_31344993	Polymorphic Nucleotide - HLA gene	31344993	G	0.03319	0.7879	(0,6328-0,9812)
SNP_C_31345027	Polymorphic Nucleotide - HLA gene	31345027	A	0.03319	0.7879	(0,6328-0,9812)
SNP_C_31345929	Polymorphic Nucleotide - HLA gene	31345929	T	0.03319	0.7879	(0,6328-0,9812)
SNP_C_31345934	Polymorphic Nucleotide - HLA gene	31345934	T	0.03319	0.7879	(0,6328-0,9812)
SNP_C_31345939	Polymorphic Nucleotide - HLA gene	31345939	G	0.03319	0.7879	(0,6328-0,9812)
SNP_C_31345941	Polymorphic Nucleotide - HLA gene	31345941	T	0.03319	0.7879	(0,6328-0,9812)
SNP_C_31345942	Polymorphic Nucleotide - HLA gene	31345942	G	0.03319	0.7879	(0,6328-0,9812)
SNP_C_31345950	Polymorphic Nucleotide - HLA gene	31345950	C	0.03319	0.7879	(0,6328-0,9812)
SNP_C_31345954	Polymorphic Nucleotide - HLA gene	31345954	T	0.03319	0.7879	(0,6328-0,9812)
SNP_C_31345970	Polymorphic Nucleotide - HLA gene	31345970	G	0.03319	0.7879	(0,6328-0,9812)
SNP_C_31346008	Polymorphic Nucleotide - HLA gene	31346008	T	0.03319	0.7879	(0,6328-0,9812)
SNP_C_31346114	Polymorphic Nucleotide - HLA gene	31346114	G	0.03319	0.7879	(0,6328-0,9812)
SNP_C_31346117	Polymorphic Nucleotide - HLA gene	31346117	C	0.03319	0.7879	(0,6328-0,9812)
SNP_C_31346209	Polymorphic Nucleotide - HLA gene	31346209	G	0.03319	0.7879	(0,6328-0,9812)
SNP_C_31346213	Polymorphic Nucleotide - HLA gene	31346213	G	0.03319	0.7879	(0,6328-0,9812)
SNP_C_31346238_G	Polymorphic Nucleotide - HLA gene	31346238	P	0.03319	0.7879	(0,6328-0,9812)
SNP_C_31346276	Polymorphic Nucleotide - HLA gene	31346276	C	0.03319	0.7879	(0,6328-0,9812)
SNP_C_31346287	Polymorphic Nucleotide - HLA gene	31346287	G	0.03319	0.7879	(0,6328-0,9812)
SNP_C_31346351	Polymorphic Nucleotide - HLA gene	31346351	C	0.03319	0.7879	(0,6328-0,9812)
SNP_C_31346471	Polymorphic Nucleotide - HLA gene	31346471	C	0.03319	0.7879	(0,6328-0,9812)
SNP_C_31346592	Polymorphic Nucleotide - HLA gene	31346592	A	0.03319	0.7879	(0,6328-0,9812)
SNP_C_31346641	Polymorphic Nucleotide - HLA gene	31346641	A	0.03319	0.7879	(0,6328-0,9812)
SNP_C_31346707	Polymorphic Nucleotide - HLA gene	31346707	G	0.03319	0.7879	(0,6328-0,9812)
SNP_C_31346741	Polymorphic Nucleotide - HLA gene	31346741	T	0.03319	0.7879	(0,6328-0,9812)
SNP_C_31347130_A	Polymorphic Nucleotide - HLA gene	31347130	P	0.03319	0.7879	(0,6328-0,9812)
SNP_C_31347184	Polymorphic Nucleotide - HLA gene	31347184	C	0.03319	0.7879	(0,6328-0,9812)
SNP_C_31347258	Polymorphic Nucleotide - HLA gene	31347258	T	0.03319	0.7879	(0,6328-0,9812)
rs2844782	Polymorphic Nucleotide	30258022	A	0.03322	1.238	(1,017-1,507)
rs3093668	Polymorphic Nucleotide	31654474	C	0.03326	1.551	(1,035-2,323)
AA_DRB1_180_32657338_V	Polymorphic amino acid - HLA protein	32657338	A	0.03331	1.294	(1,021-1,64)
HLA_DRB1_1103	Classical HLA allele	32660042	P	0.03343	2.084	(1,059-4,098)
AA_DRB1_37_32660037_YL	Polymorphic amino acid - HLA protein	32660037	P	0.03344	1.226	(1,016-1,479)
rs885905	Polymorphic Nucleotide	30998410	T	0.03349	0.8094	(0,666-0,9836)
rs7764934	Polymorphic Nucleotide	30542545	G	0.03353	1.223	(1,016-1,471)
rs2517610	Polymorphic Nucleotide	30278259	C	0.03367	0.778	(0,6171-0,9808)
AA_B_163_31431982_E	Polymorphic amino acid - HLA protein	31431982	P	0.03373	0.7461	(0,5694-0,9777)
AA_B_163_31431982_Ex	Polymorphic amino acid - HLA protein	31431982	P	0.03373	0.7461	(0,5694-0,9777)
SNP_B_31431982_T	Polymorphic Nucleotide - HLA gene	31431982	P	0.03373	0.7461	(0,5694-0,9777)
SNP_B_31431983_C	Polymorphic Nucleotide - HLA gene	31431983	P	0.03373	0.7461	(0,5694-0,9777)
rs365488	Polymorphic Nucleotide	29625937	C	0.03392	0.82	(0,6826-0,985)
rs1737084	Polymorphic Nucleotide	29825318	A	0.03394	0.7436	(0,5655-0,9778)
rs2256543	Polymorphic Nucleotide	30045812	T	0.03395	0.8162	(0,6766-0,9847)
rs2240619	Polymorphic Nucleotide	30083432	G	0.03401	1.218	(1,015-1,461)
rs2253705	Polymorphic Nucleotide	31008073	A	0.03415	0.7986	(0,6486-0,9833)
rs2517459	Polymorphic Nucleotide	31005001	A	0.03415	0.7986	(0,6486-0,9833)
rs9765960	Polymorphic Nucleotide	31520979	A	0.03423	0.6118	(0,3882-0,9641)
1kg_6_30153825	Polymorphic Nucleotide	30153825	T	0.03429	0.7835	(0,625-0,9821)
rs9267547	Polymorphic Nucleotide	31783480	A	0.03443	0.7438	(0,5653-0,9785)
rs9266845	Polymorphic Nucleotide	31492771	C	0.03466	0.7945	(0,6419-0,9836)
rs9277561	Polymorphic Nucleotide	33164727	C	0.03477	0.7682	(0,6013-0,9813)
rs9277565	Polymorphic Nucleotide	33164875	T	0.03477	0.7682	(0,6013-0,9813)
rs9277567	Polymorphic Nucleotide	33164991	C	0.03477	0.7682	(0,6013-0,9813)
rs1043483	Polymorphic Nucleotide	31001707	C	0.0348	0.8107	(0,6672-0,9851)
rs9366778	Polymorphic Nucleotide	31377152	A	0.03512	1.216	(1,014-1,459)
rs9276931	Polymorphic Nucleotide	33036962	G	0.03517	0.7257	(0,5386-0,978)
rs362536	Polymorphic Nucleotide	29634919	A	0.03554	0.8216	(0,6841-0,9868)
rs4713240	Polymorphic Nucleotide	29818705	G	0.03567	1.255	(1,015-1,551)
rs1610613	Polymorphic Nucleotide	29818942	A	0.03569	0.7471	(0,5692-0,9807)
rs17281677	Polymorphic Nucleotide	30730438	A	0.03582	0.6479	(0,432-0,9717)
AA_C_97_31347086_R	Polymorphic amino acid - HLA protein	31347086	A	0.03588	1.233	(1,014-1,5)
AA_C_97_31347086_W	Polymorphic amino acid - HLA protein	31347086	P	0.03588	1.233	(1,014-1,5)
SNP_C_31347087	Polymorphic Nucleotide - HLA gene	31347087	A	0.03588	1.233	(1,014-1,5)
HLA_A_2901	Classical HLA allele	30019970	P	0.03589	3.339	(1,083-10,3)
rs2747419	Polymorphic Nucleotide	29750173	T	0.03597	1.609	(1,032-2,509)
rs2395185	Polymorphic Nucleotide	32541145	T	0.03598	1.219	(1,013-1,466)
rs9268923	Polymorphic Nucleotide	32540813	T	0.03598	1.219	(1,013-1,466)
rs9268969	Polymorphic Nucleotide	32542327	T	0.03598	1.219	(1,013-1,466)
rs9405108	Polymorphic Nucleotide	32546626	T	0.03598	1.219	(1,013-1,466)
rs2735068	Polymorphic Nucleotide	30058562	G	0.036	0.6795	(0,4735-0,9751)
rs174220	Polymorphic Nucleotide	30125735	G	0.03605	0.6795	(0,4735-0,9752)
rs3871467	Polymorphic Nucleotide	29785228	C	0.03611	0.8245	(0,6883-0,9876)
rs2857694	Polymorphic Nucleotide	31695849	T	0.03622	1.215	(1,013-1,457)
rs3132573	Polymorphic Nucleotide	30948667	T	0.03634	0.8182	(0,6781-0,9873)
AA_B_116_31432123_D	Polymorphic amino acid - HLA protein	31432123	P	0.03639	0.7655	(0,596-0,9832)
AA_B_116_31432123_Dx	Polymorphic amino acid - HLA protein	31432123	P	0.03639	0.7655	(0,596-0,9832)
SNP_B_31432124	Polymorphic Nucleotide - HLA gene	31432124	C	0.03639	0.7655	(0,596-0,9832)
rs3095345	Polymorphic Nucleotide	30930392	G	0.03646	0.7623	(0,5912-0,983)
AA_DRB1_74_32659926_L	Polymorphic amino acid - HLA protein	32659926	P	0.0365	1.631	(1,031-2,578)
SNP_DRB1_32659926_A	Polymorphic Nucleotide - HLA gene	32659926	P	0.0365	1.631	(1,031-2,578)
AA_C_295_31345781_V	Polymorphic amino acid - HLA protein	31345781	P	0.03657	0.7917	(0,636-0,9855)
SNP_C_31345781	Polymorphic Nucleotide - HLA gene	31345781	A	0.03657	0.7917	(0,636-0,9855)
AA_C_295_31345781_A	Polymorphic amino acid - HLA protein	31345781	A	0.03659	0.7917	(0,636-0,9855)
rs12525160	Polymorphic Nucleotide	29643196	A	0.03672	0.7792	(0,6166-0,9847)
rs3093661	Polymorphic Nucleotide	31651737	A	0.03678	1.538	(1,027-2,302)
rs1610603	Polymorphic Nucleotide	29816201	A	0.037	0.7483	(0,5698-0,9827)
rs3129859	Polymorphic Nucleotide	32508917	C	0.03708	0.7905	(0,6337-0,986)
rs62390202	Polymorphic Nucleotide	30189658	A	0.03718	0.7335	(0,548-0,9818)
rs2395029	Polymorphic Nucleotide	31539759	G	0.03746	1.645	(1,029-2,629)
rs3129228	Polymorphic Nucleotide	33220579	A	0.03748	1.262	(1,014-1,572)
rs3025623	Polymorphic Nucleotide	29715726	T	0.0375	1.485	(1,023-2,157)
rs9368726	Polymorphic Nucleotide	32546520	C	0.03758	1.216	(1,011-1,463)
AA_B_167_31431970_S	Polymorphic amino acid - HLA protein	31431970	P	0.03772	0.7585	(0,5844-0,9844)
AA_B_167_31431970_W	Polymorphic amino acid - HLA protein	31431970	A	0.03772	0.7585	(0,5844-0,9844)
SNP_B_31431970	Polymorphic Nucleotide - HLA gene	31431970	G	0.03772	0.7585	(0,5844-0,9844)
rs9276969	Polymorphic Nucleotide	33076375	A	0.03774	0.6276	(0,4044-0,974)
AA_A_63_30018699_E	Polymorphic amino acid - HLA protein	30018699	A	0.03799	0.7779	(0,6136-0,9862)
SNP_A_30018698_G	Polymorphic Nucleotide - HLA gene	30018698	A	0.03799	0.7779	(0,6136-0,9862)
rs2523557	Polymorphic Nucleotide	31439236	C	0.03808	0.8143	(0,6706-0,9888)
rs2064478	Polymorphic Nucleotide	33180244	A	0.03813	0.7835	(0,6221-0,9867)
rs3130210	Polymorphic Nucleotide	33180707	T	0.03813	0.7835	(0,6221-0,9867)
AA_C_-9_31347781_A	Polymorphic amino acid - HLA protein	31347781	A	0.03815	0.7933	(0,6373-0,9874)
AA_C_-9_31347781_G	Polymorphic amino acid - HLA protein	31347781	P	0.03815	0.7933	(0,6373-0,9874)
SNP_C_31347731_C	Polymorphic Nucleotide - HLA gene	31347731	P	0.03815	0.7933	(0,6373-0,9874)
SNP_C_31347781	Polymorphic Nucleotide - HLA gene	31347781	C	0.03815	0.7933	(0,6373-0,9874)
HLA_A_30	Classical HLA allele	30019970	P	0.03826	0.5997	(0,3697-0,9727)
rs6921314	Polymorphic Nucleotide	30022199	A	0.03826	0.5997	(0,3697-0,9727)
SNP_A_30019323_T	Polymorphic Nucleotide - HLA gene	30019323	P	0.03826	0.5997	(0,3697-0,9727)
rs7744001	Polymorphic Nucleotide	32734064	A	0.03827	1.217	(1,011-1,466)
rs3094165	Polymorphic Nucleotide	29941520	T	0.03851	0.8002	(0,6478-0,9883)
rs2105902	Polymorphic Nucleotide	32503676	A	0.03855	0.6846	(0,4781-0,9802)
rs1626392	Polymorphic Nucleotide	29840223	A	0.03858	0.7715	(0,6034-0,9865)
rs9275338	Polymorphic Nucleotide	32775321	T	0.03859	1.3	(1,014-1,666)
rs2517544	Polymorphic Nucleotide	31117487	C	0.03879	0.7863	(0,626-0,9877)
rs259928	Polymorphic Nucleotide	30109749	C	0.03882	0.684	(0,4771-0,9807)
rs9268853	Polymorphic Nucleotide	32537621	C	0.03893	1.215	(1,01-1,461)
rs2735065	Polymorphic Nucleotide	30061568	T	0.039	0.6749	(0,4647-0,9803)
HLA_A_3002	Classical HLA allele	30019970	P	0.03915	0.5424	(0,3033-0,97)
rs7754200	Polymorphic Nucleotide	33218911	G	0.0392	1.26	(1,012-1,569)
rs13203651	Polymorphic Nucleotide	33096271	A	0.03945	1.413	(1,017-1,962)
rs2844776	Polymorphic Nucleotide	30279806	C	0.03953	0.7851	(0,6236-0,9885)
1kg_6_30184404	Polymorphic Nucleotide	30184404	A	0.03958	0.6491	(0,4301-0,9796)
rs2523991	Polymorphic Nucleotide	30183625	T	0.03958	0.6491	(0,4301-0,9796)
rs2523993	Polymorphic Nucleotide	30183046	A	0.03958	0.6491	(0,4301-0,9796)
rs2844794	Polymorphic Nucleotide	30184707	C	0.03958	0.6491	(0,4301-0,9796)
1kg_6_30537252	Polymorphic Nucleotide	30537252	A	0.03973	0.5026	(0,2609-0,9682)
rs17195124	Polymorphic Nucleotide	30518390	A	0.03973	0.5026	(0,2609-0,9682)
rs17195327	Polymorphic Nucleotide	30556915	T	0.03973	0.5026	(0,2609-0,9682)
rs58904791	Polymorphic Nucleotide	30555973	A	0.03973	0.5026	(0,2609-0,9682)
rs2517451	Polymorphic Nucleotide	31022730	G	0.03979	0.6483	(0,4289-0,98)
rs1345229	Polymorphic Nucleotide	30290374	T	0.03985	0.7396	(0,5548-0,9861)
AA_DRB1_70_32659938_Q	Polymorphic amino acid - HLA protein	32659938	P	0.03993	0.8242	(0,6854-0,9911)
rs3869095	Polymorphic Nucleotide	31087994	T	0.03997	0.7035	(0,503-0,984)
rs10456378	Polymorphic Nucleotide	30314165	A	0.04001	1.402	(1,016-1,936)
rs879882	Polymorphic Nucleotide	31247431	T	0.04002	1.21	(1,009-1,451)
rs4473905	Polymorphic Nucleotide	31328348	T	0.04008	0.7895	(0,6301-0,9894)
rs3095341	Polymorphic Nucleotide	30834727	A	0.04043	1.22	(1,009-1,475)
AA_DQB1_140_32737868_T	Polymorphic amino acid - HLA protein	32737868	P	0.04059	1.215	(1,008-1,463)
AA_DQB1_182_32737742_N	Polymorphic amino acid - HLA protein	32737742	P	0.04059	1.215	(1,008-1,463)
SNP_DQB1_32737124	Polymorphic Nucleotide - HLA gene	32737124	A	0.04059	1.215	(1,008-1,463)
SNP_DQB1_32737742	Polymorphic Nucleotide - HLA gene	32737742	T	0.04059	1.215	(1,008-1,463)
SNP_DQB1_32737869	Polymorphic Nucleotide - HLA gene	32737869	T	0.04059	1.215	(1,008-1,463)
SNP_DQB1_32737933	Polymorphic Nucleotide - HLA gene	32737933	T	0.04059	1.215	(1,008-1,463)
rs3129223	Polymorphic Nucleotide	33221175	A	0.04092	1.257	(1,009-1,566)
rs3129227	Polymorphic Nucleotide	33220618	A	0.04092	1.257	(1,009-1,566)
rs3129234	Polymorphic Nucleotide	33219325	A	0.04092	1.257	(1,009-1,566)
rs3129252	Polymorphic Nucleotide	33216826	T	0.04092	1.257	(1,009-1,566)
rs3129258	Polymorphic Nucleotide	33213447	T	0.04092	1.257	(1,009-1,566)
AA_A_114_30019093_E	Polymorphic amino acid - HLA protein	30019093	P	0.04102	0.6039	(0,3723-0,9796)
AA_A_116_30019099_H	Polymorphic amino acid - HLA protein	30019099	P	0.04102	0.6039	(0,3723-0,9796)
SNP_A_30018902_A	Polymorphic Nucleotide - HLA gene	30018902	P	0.04102	0.6039	(0,3723-0,9796)
SNP_A_30018959	Polymorphic Nucleotide - HLA gene	30018959	T	0.04102	0.6039	(0,3723-0,9796)
SNP_A_30019091	Polymorphic Nucleotide - HLA gene	30019091	T	0.04102	0.6039	(0,3723-0,9796)
SNP_A_30019092	Polymorphic Nucleotide - HLA gene	30019092	G	0.04102	0.6039	(0,3723-0,9796)
SNP_A_30019094_A	Polymorphic Nucleotide - HLA gene	30019094	P	0.04102	0.6039	(0,3723-0,9796)
SNP_A_30019098_C	Polymorphic Nucleotide - HLA gene	30019098	P	0.04102	0.6039	(0,3723-0,9796)
rs2516687	Polymorphic Nucleotide	30472566	A	0.04109	0.6563	(0,4382-0,9831)
rs9263810	Polymorphic Nucleotide	31245611	C	0.04114	0.7833	(0,6195-0,9902)
AA_DQB1_70_32740627_E	Polymorphic amino acid - HLA protein	32740627	P	0.04115	1.57	(1,018-2,421)
AA_DQB1_71_32740624_D	Polymorphic amino acid - HLA protein	32740624	P	0.04115	1.57	(1,018-2,421)
SNP_DQB1_32740627	Polymorphic Nucleotide - HLA gene	32740627	T	0.04115	1.57	(1,018-2,421)
rs2856717	Polymorphic Nucleotide	32778286	T	0.04118	0.8126	(0,6658-0,9917)
SNP_C_31346971_G	Polymorphic Nucleotide - HLA gene	31346971	A	0.04143	0.4693	(0,2268-0,971)
rs3130695	Polymorphic Nucleotide	31319029	A	0.04152	0.7909	(0,6312-0,991)
1kg_6_30488591	Polymorphic Nucleotide	30488591	C	0.04173	1.217	(1,007-1,471)
rs3132685	Polymorphic Nucleotide	30053928	T	0.04173	0.6035	(0,3711-0,9813)
rs9261831	Polymorphic Nucleotide	30488676	G	0.04173	1.217	(1,007-1,471)
AA_DQB1_140_32737868_A	Polymorphic amino acid - HLA protein	32737868	A	0.04185	1.213	(1,007-1,461)
AA_DQB1_182_32737742_S	Polymorphic amino acid - HLA protein	32737742	A	0.04185	1.213	(1,007-1,461)
rs2844650	Polymorphic Nucleotide	31010512	A	0.04193	0.6513	(0,4309-0,9845)
rs7764819	Polymorphic Nucleotide	32788554	G	0.04211	1.384	(1,012-1,893)
SNP_C_31347275	Polymorphic Nucleotide - HLA gene	31347275	G	0.04212	0.8225	(0,6813-0,9931)
rs2395158	Polymorphic Nucleotide	32482573	G	0.04213	0.709	(0,5088-0,9878)
rs9261578	Polymorphic Nucleotide	30300446	G	0.04217	0.7987	(0,643-0,9921)
rs9261582	Polymorphic Nucleotide	30304959	G	0.04217	0.7987	(0,643-0,9921)
rs3094111	Polymorphic Nucleotide	30896170	A	0.04219	0.7766	(0,6085-0,9911)
rs3104407	Polymorphic Nucleotide	32790430	G	0.04225	0.8286	(0,6911-0,9934)
rs2844704	Polymorphic Nucleotide	30813992	T	0.04228	1.331	(1,01-1,755)
rs3129302	Polymorphic Nucleotide	33082320	A	0.04228	1.383	(1,011-1,89)
rs9267135	Polymorphic Nucleotide	31545596	C	0.04236	1.395	(1,012-1,924)
rs2516472	Polymorphic Nucleotide	31502679	C	0.04249	0.7522	(0,5713-0,9904)
rs362514	Polymorphic Nucleotide	29615289	A	0.0425	0.8268	(0,688-0,9936)
rs2471980	Polymorphic Nucleotide	31908847	G	0.04252	0.817	(0,672-0,9932)
rs166325	Polymorphic Nucleotide	30101175	G	0.04257	0.6881	(0,4795-0,9875)
rs189605	Polymorphic Nucleotide	30078991	G	0.04257	0.6881	(0,4795-0,9875)
rs259920	Polymorphic Nucleotide	30133738	A	0.04257	0.6881	(0,4795-0,9875)
rs259924	Polymorphic Nucleotide	30100744	G	0.04257	0.6881	(0,4795-0,9875)
rs259925	Polymorphic Nucleotide	30100716	A	0.04257	0.6881	(0,4795-0,9875)
rs259930	Polymorphic Nucleotide	30112165	C	0.04257	0.6881	(0,4795-0,9875)
rs259937	Polymorphic Nucleotide	30115472	G	0.04257	0.6881	(0,4795-0,9875)
rs2855593	Polymorphic Nucleotide	30118936	T	0.04257	0.6881	(0,4795-0,9875)
rs356955	Polymorphic Nucleotide	30091204	T	0.04257	0.6881	(0,4795-0,9875)
rs356956	Polymorphic Nucleotide	30091123	A	0.04257	0.6881	(0,4795-0,9875)
rs356960	Polymorphic Nucleotide	30076254	T	0.04257	0.6881	(0,4795-0,9875)
AA_B_63_31432527	Polymorphic amino acid - HLA protein	31432527	E	0.04262	0.8261	(0,6869-0,9937)
SNP_B_31432526	Polymorphic Nucleotide - HLA gene	31432526	C	0.04262	0.8261	(0,6869-0,9937)
SNP_B_31432528	Polymorphic Nucleotide - HLA gene	31432528	C	0.04262	0.8261	(0,6869-0,9937)
rs3021061	Polymorphic Nucleotide	32759817	C	0.04268	1.227	(1,007-1,495)
rs4947342	Polymorphic Nucleotide	32761048	A	0.04268	1.227	(1,007-1,495)
rs13437000	Polymorphic Nucleotide	33213042	C	0.04269	0.7782	(0,6107-0,9918)
rs1579220	Polymorphic Nucleotide	30332217	T	0.04281	0.6884	(0,4797-0,988)
rs376681	Polymorphic Nucleotide	29625072	C	0.04284	0.8266	(0,6875-0,9939)
rs453658	Polymorphic Nucleotide	29627827	C	0.04284	0.8266	(0,6875-0,9939)
rs4713324	Polymorphic Nucleotide	30488252	C	0.04303	1.216	(1,006-1,47)
rs6457721	Polymorphic Nucleotide	33215729	G	0.04307	0.7789	(0,6114-0,9922)
rs3130303	Polymorphic Nucleotide	32313845	G	0.04308	0.724	(0,5295-0,99)
rs7775268	Polymorphic Nucleotide	30554942	G	0.04313	1.211	(1,006-1,459)
rs17500510	Polymorphic Nucleotide	32820796	A	0.04327	0.7073	(0,5056-0,9896)
rs9461684	Polymorphic Nucleotide	31361423	T	0.04339	0.7325	(0,5415-0,9908)
rs2844701	Polymorphic Nucleotide	31020670	C	0.04351	0.6846	(0,4739-0,989)
rs3129029	Polymorphic Nucleotide	29770422	C	0.04359	0.7564	(0,5768-0,992)
rs9391645	Polymorphic Nucleotide	33058489	G	0.0436	1.354	(1,009-1,816)
AA_DRB1_181_32657335_T	Polymorphic amino acid - HLA protein	32657335	A	0.04388	1.25	(1,006-1,552)
rs2523946	Polymorphic Nucleotide	30049922	A	0.04412	1.205	(1,005-1,444)
AA_DQB1_185_32737733_I	Polymorphic amino acid - HLA protein	32737733	P	0.04429	1.274	(1,006-1,613)
rs3129953	Polymorphic Nucleotide	32469799	T	0.04429	0.7115	(0,5107-0,9914)
SNP_DQB1_32737733	Polymorphic Nucleotide - HLA gene	32737733	A	0.04429	1.274	(1,006-1,613)
rs3873342	Polymorphic Nucleotide	31065745	G	0.04439	0.7089	(0,5069-0,9914)
HLA_DRB1_1303	Classical HLA allele	32660042	P	0.0445	0.3034	(0,09478-0,9711)
rs7771896	Polymorphic Nucleotide	33215268	A	0.04453	0.78	(0,6121-0,9939)
rs4713422	Polymorphic Nucleotide	31107881	C	0.04472	1.203	(1,004-1,441)
AA_B_45_31432581_M	Polymorphic amino acid - HLA protein	31432581	P	0.04477	1.349	(1,007-1,808)
AA_B_45_31432581_MG	Polymorphic amino acid - HLA protein	31432581	P	0.04477	1.349	(1,007-1,808)
AA_B_46_31432578	Polymorphic amino acid - HLA protein	31432578	A	0.04477	1.349	(1,007-1,808)
SNP_B_31432578	Polymorphic Nucleotide - HLA gene	31432578	G	0.04477	1.349	(1,007-1,808)
SNP_B_31432581_A	Polymorphic Nucleotide - HLA gene	31432581	P	0.04477	1.349	(1,007-1,808)
SNP_B_31432581_TG	Polymorphic Nucleotide - HLA gene	31432581	A	0.04477	1.349	(1,007-1,808)
rs10947056	Polymorphic Nucleotide	30203582	G	0.045	1.302	(1,006-1,685)
rs2187668	Polymorphic Nucleotide	32713862	A	0.04513	0.7388	(0,5495-0,9935)
rs2284189	Polymorphic Nucleotide	32715374	C	0.04513	0.7388	(0,5495-0,9935)
rs3129249	Polymorphic Nucleotide	33217534	A	0.04515	1.251	(1,005-1,558)
rs1265754	Polymorphic Nucleotide	32411670	T	0.04522	0.6376	(0,4105-0,9905)
rs1265757	Polymorphic Nucleotide	32410360	A	0.04522	0.6376	(0,4105-0,9905)
rs9268235	Polymorphic Nucleotide	32398186	T	0.04522	0.6376	(0,4105-0,9905)
rs11759238	Polymorphic Nucleotide	30450407	T	0.04534	0.5745	(0,3339-0,9886)
HLA_DRB1_0301	Classical HLA allele	32660042	P	0.0454	0.7391	(0,5497-0,9938)
rs3132681	Polymorphic Nucleotide	30168020	A	0.04544	0.8179	(0,6716-0,9959)
rs2844804	Polymorphic Nucleotide	30050105	C	0.04545	1.203	(1,004-1,442)
rs13191258	Polymorphic Nucleotide	31086696	T	0.04546	1.663	(1,01-2,738)
rs446198	Polymorphic Nucleotide	29615405	A	0.04552	0.8299	(0,6913-0,9963)
rs3131784	Polymorphic Nucleotide	31011927	G	0.04553	1.208	(1,004-1,453)
rs3132576	Polymorphic Nucleotide	30941095	C	0.04559	0.8292	(0,6901-0,9963)
AA_DQB1_185_32737733_T	Polymorphic amino acid - HLA protein	32737733	A	0.04574	1.273	(1,005-1,613)
rs9468693	Polymorphic Nucleotide	30228616	C	0.04624	1.291	(1,004-1,659)
rs9380240	Polymorphic Nucleotide	31376811	C	0.04626	1.203	(1,003-1,444)
AA_DRB1_37_32660037_SL	Polymorphic amino acid - HLA protein	32660037	P	0.04635	0.7954	(0,6351-0,9963)
rs2517515	Polymorphic Nucleotide	31137237	A	0.04636	0.8014	(0,6445-0,9964)
SNP_B_31430745	Polymorphic Nucleotide - HLA gene	31430745	T	0.04637	0.6779	(0,4625-0,9938)
[truncated: 6,796 more rows]
