# Supplementary material for: Genetic Analysis with the Immunochip Platform in Behçet Disease. Identification of Residues Associated in the HLA Class I Region and New Susceptibility Loci
Source: PLoS One. 2016 Aug 22;11(8):e0161305. doi: 10.1371/journal.pone.0161305 (PMC4993481; doi:10.1371/journal.pone.0161305)
Supplement: S4 Table — (XLS) [file pone.0161305.s007.xls]

## Sheet: Table_S04
S4 Table. Additive model association testing of classical HLA variants (first set of digits), HLA-A*25 and HLA-A*26 were not included in this analysis because of their low correlation coefficient (r),
Gene	Allele	Allele Frecuency		P-value	OR (95% CI)
		BD (n=278)	CTRL (n=1517)
HLA-A	HLA-A*01	0.103	0.123	0.387	0,87 (0,65-1,19)
	HLA-A*02	0.344	0.247	4.55e-05	1,52 (1,24-1,85)
	HLA-A*03	0.063	0.114	0.00147	0,55 ( 0,38-0,80)
	HLA-A*11	0.059	0.064	0.627	0,91 (0,61-1,35)
	HLA-A*23	0.038	0.028	0.195	1,40 (0,84-2,34)
	HLA-A*24	0.11	0.093	0.333	1,16 (0,85-1,58)
	HLA-A*29	0.072	0.08	0.657	0,92 (0,65-1,32)
	HLA-A*30	0.034	0.056	0.0417	0,60 (0,37-0,98)
	HLA-A*31	0.032	0.022	0.223	1,42 (0,81-2,47)
	HLA-A*32	0.034	0.039	0.394	0,80 (0,48-1,33)
	HLA-A*33	0.018	0.026	0.514	0,80 (0,41-1,57)
	HLA-A*34	0.004	0.002	0.429	1,99 (0,36-10,89)
	HLA-A*36	0.002	0	0.115	8,00 (0,47-136,3)
	HLA-A*66	0.009	0.006	0.686	1,24 (0,44-3,50)
	HLA-A*68	0.002	0.032	0.165	0,65 (0,36-1,19)
	HLA-A*69	0.002	0.006	0.216	0,29 (0,04-2,07)
	HLA-A*74	0.002	0.001	0.483	2,30 (0,22-23,68)
	HLA-A*80	0.002	0.002	0.782	1,36 (0,16-11,62)
HLA-B	HLA-B*07	0.065	0.082	0.108	0,74 ( 0,51-1,07)
	HLA-B*08	0.045	0.063	0.167	0,74 (0,48-1,14)
	HLA-B*13	0.009	0.016	0.251	0,58 (0,23-1,46)
	HLA-B*14	0.067	0.064	0.821	1,04 (0,72-1,52)
	HLA-B*15	0.061	0.047	0.223	1,28 (0,86-1,90)
	HLA-B*18	0.058	0.082	0.0977	0,72 (0,48-1,06)
	HLA-B*27	0.025	0.027	0.626	0,86 (0,48-1,56)
	HLA-B*35	0.058	0.099	0.00123	0,52 (0,35-0,78)
	HLA-B*37	0.004	0.007	0.17	0,36 (0,08-1,56)
	HLA-B*38	0.023	0.036	0.271	0,72 (0,39-1,30)
	HLA-B*39	0.013	0.016	0.314	0,66 (0,30-1,48)
	HLA-B*40	0.023	0.033	0.255	0,70 (0,39-1,29)
	HLA-B*41	0.005	0.017	0.0955	0,36 (0,11-1,20)
	HLA-B*42	0.002	0.001	0.887	0,84 (0,08-8,60)
	HLA-B*44	0.124	0.16	0.0516	0,76 (0,57-1,02)
	HLA-B*45	0.016	0.015	0.579	1,24 (0,58-2,66)
	HLA-B*46	0.002	0.001	0.849	1,28 (0,10-16,32)
	HLA-B*47	0.002	0.001	0.485	2,43 (0,20-29,32)
	HLA-B*48	0	0.001	0.999	3,97E-09(0-inf)
	HLA-B*49	0.036	0.04	0.911	0,97 (0,60-1,59)
	HLA-B*50	0.025	0.025	0.978	1,01(0,55-1,84)
	HLA-B*51	0.245	0.08	5.56e-25	3,99 (3,07-5,19)
	HLA-B*52	0.007	0.015	0.155	0,46 (0,16-1,34)
	HLA-B*53	0.014	0.011	0.492	1,33 (0,59-2,97)
	HLA-B*54	0	0	NA	NA
	HLA-B*55	0.007	0.014	0.137	0,45 (1,59-1,29)
	HLA-B*56	0.004	0.004	0.918	0,92 (0,20-4,27)
	HLA-B*57	0.058	0.028	0.00103	2,09 (1,35-3,25)
	HLA-B*58	0.005	0.014	0.931	0,36 (0,11-1,19)
	HLA-B*73	0	0.001	0.999	2,89E-09(0-inf)
	HLA-B*78	0	0	NA	NA
	HLA-B*81	0	0	NA	NA
HLA-C	HLA-C*01	0.025	0.034	0.254	0,72 (0,40-1,27)
	HLA-C*02	0.063	0.04	0.0283	1,56 (1,05-2,33)
	HLA-C*03	0.05	0.067	0.133	0,73 (0,48-1,01)
	HLA-C*04	0.094	0.128	0.0283	0,69 (0,51-0,95)
	HLA-C*05	0.081	0.107	0.102	0,75 (0,53-1,06)
	HLA-C*06	0.083	0.065	0.207	1,25 (0,88-1,77)
	HLA-C*07	0.21	0.254	0.0465	0,79 (0,63-0,99)
	HLA-C*08	0.068	0.061	0.584	1,11 (0,76-1,62)
	HLA-C*12	0.047	0.083	0.0116	0,58 (0,38-0,88)
	HLA-C*14	0.049	0.018	7.58e-05	2,70 (1,65-4,42)
	HLA-C*15	0.103	0.041	1.54e-07	2,58 (1,81-3,66)
	HLA-C*16	0.119	0.085	0.00958	1,49 (1,10-2,02)
	HLA-C*17	0.007	0.016	0.153	0,47 (0,17-1,32)
	HLA-C*18	0.002	0.001	0.408	2,80 (0,24-32,01)
HLA-DQ	HLA-DQA1*01	0.34	0.377	0.0826	0,84 (0,69-1,02)
	HLA-DQA1*02	0.187	0.166	0.265	1,15 (0,90-1,46)
	HLA-DQA1*03	0.166	0.138	0.0989	1,24 (0,96-1,60)
	HLA-DQA1*04	0.045	0.025	0.0667	1,56 (0,97-1,60)
	HLA-DQA1*05	0.259	0.293	0.228	0,88 (0,71-1,09)
	HLA-DQA1*06	0.005	0.003	0.623	1,43 (0,34-5,96)
	HLA-DQB1*02	0.268	0.278	0.725	0,96 (0,78-1,19)
	HLA-DQB1*03	0.345	0.317	0.144	1,16 (0,95-1,41)
	HLA-DQB1*04	0.049	0.03	0.0923	1,48 (0,94-2,33)
	HLA-DQB1*05	0.166	0.183	0.364	0,89 (0,70-1,15)
	HLA-DQB1*06	0.173	0.194	0.184	0,85 (0,66-1,08)
HLA-DP	HLA-DPA1*01	0.228	0.238	0.484	0,92 (0,74-1,16)
	HLA-DPA1*02	0.227	0.236	0.508	0,93 (0,74-1,16)
	HLA-DPA1*03	0.002	0.003	0.732	0,69 (0,08-5,83)
	HLA-DPA1*04	0	0	NA	NA
	HLA-DPB1*01	0.043	0.047	0.917	1,03 (0,65-1,63)
	HLA-DPB1*02	0.196	0.168	0.121	1,21 (0,95-1,53)
	HLA-DPB1*03	0.081	0.085	0.624	0,92 (0,66-1,29)
	HLA-DPB1*04	0.478	0.483	0.996	1,00 (0,83-1,20)
	HLA-DPB1*05	0.022	0.017	0.672	1,16 (0,59-2,26)
	HLA-DPB1*06	0.009	0.015	0.318	0,61(0,23-1,60)
	HLA-DPB1*09	0	0.005	0.998	3,87E-09 (0-inf)
	HLA-DPB1*10	0.02	0.024	0.382	0,75 (0,39-1,44)
	HLA-DPB1*11	0.045	0.043	0.988	1,00 (0,64-1,58)
	HLA-DPB1*13	0.043	0.025	0.0474	1,65 (1,01-2,71)
	HLA-DPB1*14	0.007	0.031	0.00229	0,20 (0,07-0,56)
	HLA-DPB1*15	0.007	0.009	0.775	0,85 (0,29-2,52)
	HLA-DPB1*16	0.005	0.004	0.614	1,41 (0,37-5,30)
	HLA-DPB1*17	0.036	0.035	0.908	1,03 (0,62-1,70)
	HLA-DPB1*18	0	0	NA	NA
	HLA-DPB1*19	0.004	0.004	0.832	1,18 (0,25-5,58)
	HLA-DPB1*20	0	0	0.999	2,43E-09(0-inf)
	HLA-DPB1*21	0	0	NA	NA
	HLA-DPB1*22	0	0	NA	NA
	HLA-DPB1*23	0.002	0.002	0.708	0,66 (0,07-5,82)
	HLA-DPB1*26	0.002	0.001	0.114	6,27 (0,56-70,79)
	HLA-DPB1*28	0	0	NA	NA
	HLA-DPB1*30	0	0	NA	NA
	HLA-DPB1*31	0	0	NA	NA
	HLA-DPB1*33	0	0	NA	NA
	HLA-DPB1*34	0	0	NA	NA
	HLA-DPB1*35	0	0	NA	NA
	HLA-DPB1*40	0	0.001	0.999	5,33E-09 (0-inf)
	HLA-DPB1*45	0	0	NA	NA
	HLA-DPB1*48	0	0	NA	NA
	HLA-DPB1*81	0	0	NA	NA
	HLA-DPB1*85	0	0	NA	NA
HLA-DR	HLA-DRB1*01	0.097	0.115	0.233	0,83 (0,61-1,26)
	HLA-DRB1*03	0.103	0.132	0.101	0,78 (0,58-1,05)
	HLA-DRB1*04	0.155	0.128	0.988	1,25 (0,96-1,63)
	HLA-DRB1*07	0.187	0.165	0.222	1,16 (0,91-1,48)
	HLA-DRB1*08	0.045	0.028	0.124	1,45 (0,90-2,33)
	HLA-DRB1*09	0.009	0.01	0.899	0,94 (0,35-2,50)
	HLA-DRB1*10	0.022	0.016	0.384	1,35 (0,69-2,66)
	HLA-DRB1*11	0.153	0.139	0.239	1,17 (0,90-1,53)
	HLA-DRB1*12	0.007	0.011	0.487	0,69 (0,24-1,99)
	HLA-DRB1*13	0.106	0.124	0.259	0,84 (0,63-1,13)
	HLA-DRB1*14	0.025	0.028	0.914	1,03 (0,57-1,87)
	HLA-DRB1*15	0.077	0.091	0.185	0,79 (0,56-1,12)
	HLA-DRB1*16	0.014	0.018	0.304	0,68 (0,32-1,42)
