# Supplementary material for: Genetic Analysis with the Immunochip Platform in Behçet Disease. Identification of Residues Associated in the HLA Class I Region and New Susceptibility Loci
Source: PLoS One. 2016 Aug 22;11(8):e0161305. doi: 10.1371/journal.pone.0161305 (PMC4993481; doi:10.1371/journal.pone.0161305)
Supplement: S5 Table — (XLS) [file pone.0161305.s008.xls]

## Sheet: Table_S05
S5 Table.Additive model association testing of classical HLA alleles at the second group of digits resolution, HLA-A*25 and HLA-A*26 alleles were not included in this analysis because of their low correlation coefficient (r), Only those HLA alleles found are displayed.
Allele	Allele Frecuency		P-value	OR (95% CI)
	BD (n=278)	CTRL (n=1517)
HLA-A*01:01	0.103	0.119	0.588	0,92 (0,68-1,25)
HLA-A*01:02	0	0.004	0.998	2,61E-09 (0-inf)
HLA-A*01:03	0	0.001	0.998	4,19E-09 (0-inf)
HLA-A*02:01	0.323	0.223	4.13e-05	1,53 (1,25-1,88)
HLA-A*02:02	0.002	0.006	0.413	0,43 (0,06-3,27)
HLA-A*02:03	0	0.001	0.999	4,93E-09 (0-inf)
HLA-A*02:05	0.018	0.017	0.432	1,32 (0,66-2,66)
HLA-A*02:06	0.002	0.001	0.948	1,08 (0,11-11,03)
HLA-A*03:01	0.06115	0.1111	0.002	0,56 (0,38-0,81)
HLA-A*03:02	0.002	0.003	0.447	0,44 (0,05-3,69)
HLA-A*11:01	0.059	0.064	0.627	0,91 (0,61-1,35)
HLA-A*23:01	0.038	0.028	0.195	1,40 (0,84-2,34)
HLA-A*24:02	0.11	0.093	0.323	1,17 (0,86-1,58)
HLA-A*29:01	0.009	0.003	0.014	4,35 (1,35-14-05)
HLA-A*29:02	0.063	0.078	0.295	0,82 (0,56-1,19)
HLA-A*3:001	0.005	0.011	0.21	4,56 (0,13-1,56)
HLA-A*30:02	0.023	0.042	0.0583	0,56 (0,31-1,02)
HLA-A*30:04	0.006	0.003	0.719	1,29 (0,32-5,19)
HLA-A*31:01	0.032	0.022	0.223	1,42 (0,81-2,47)
HLA-A*32:01	0.034	0.039	0.394	0,80 (0,48-1,33)
HLA-A*33:01	0.018	0.022	0.949	0,98 (0,50-1,93)
HLA-A*33:03	0	0.003	0.999	2,78E-09 (0-inf)
HLA-A*34:02	0.004	0.002	0.429	1,99 (0,36-10,89)
HLA-A*36:01	0.002	0	0.15	8,00 (0,47-136,0)
HLA-A*66:01	0.008	0.006	0.686	1,24 (0,44-3,50)
HLA-A*68:01	0.013	0.02	0.139	0,54 (0,24-1,22)
HLA-A*68:02	0.0108	0.013	0.741	0,86 (0,35-2,12)
HLA-A*69:01	0.002	0.006	0.216	0,29 (0,04-2,07)
HLA-A*74:01	0.002	0.001	0.483	2,30 (0,22-23,68)
HLA-A*80:01	0.002	0.002	0.782	1,36 (0,16-11,62)
HLA-B*07:02	0.063	0.076	0.205	0,78 (0,54-1,14)
HLA-B*07:05	0.002	0.007	0.188	0,25 (0,03-1,95)
HLA-B*08:01	0.045	0.063	0.186	0,75 (0,48-1,15)
HLA-B*13:01	0	0.001	0.999	4,54E-09 (0-inf)
HLA-B*13:02	0.009	0.015	0.3	0,62 (2,25-1,54)
HLA-B*14:01	0.025	0.021	0.077	1,09 (0,61-1,95)
HLA-B*14:02	0.041	0.043	0.962	1,01 (0,63-1,62)
HLA-B*15:01	0.032	0.031	0.923	1,03 (0,61-1,74)
HLA-B*15:03	0.013	0.004	0.0714	2,60 (0,92-7,32)
HLA-B*15:04	0	0	0.999	3,75E-09 (0-inf)
HLA-B*15:10	0.0005	0.002	0.113	3,24 (0,76-13,8)
HLA-B*15:16	0	0.002	0.099	2,92E-09 (0-inf)
HLA-B*15:17	0.002	0.004	0.051	0,50 (0,06-3,95)
HLA-B*15:18	0.004	0.003	0.057	1,58 (0,33-7,56)
HLA-B*15:25	0.005	0	0.099	3,00E9 (0-inf)
HLA-B*18:01	0.056	0.082	0.0977	0,72 (0,48-1,06)
HLA-B*27:02	0.002	0	0.099	2,99E10 (0-inf)
HLA-B*27:05	0.023	0.027	0.489	0,81 (0,44-1,48)
HLA-B*35:01	0.034	0.054	0.0332	0,58 (0,35-0,96)
HLA-B*35:02	0.011	0.018	0.26	0,61 (0,26-1,44)
HLA-B*3503	0.009	0.02	0.0776	0,43 (0,17-1,10)
HLA-B*35:08	0.004	0.005	0.439	0,55 (0,12-2,48)
HLA-B*35:17	0	0.001	0.999	3,14E-09 (0-inf)
HLA-B*37:01	0.004	0.007	0.17	0,36 (0,08-1,56)
HLA-B*38:01	0.023	0.036	0.271	0,72 (0,39-1,30)
HLA-B*39:01	0.002	0.01	0.477	0,13 (0,02-0,98)
HLA-B*39:06	0.009	0.006	0.547	1,35 (0,51-3,59)
HLA-B*39:10	0.002	0	0.9993	4,20E+09 (0-inf)
HLA-B*40:01	0.009	0.022	0.06847	0,42 (0,17-1,07)
HLA-B*40:02	0.007	0.009	0.521	0,70 (0,24-2,07)
HLA-B*40:06	0.007	0.001	0.02013	5,80 (1,32-26,00)
HLA-B*41:01	0.002	0.012	0.0916	0,18 (0,02-1,32)
HLA-B*41:02	0.004	0.005	0.7891	0,81 (0,17-3,84)
HLA-B*42:01	0.002	0	0.2611	5,56 (0,28-110,80)
HLA-B*42:02	0	0.001	0.9988	0 (0-inf)
HLA-B*44:02	0.05	0.067	0.1663	0,74 (0,49-1,13)
HLA-B*44:03	0.074	0.09	0.2696	0,82 (0,58-1,17)
HLA-B*44:05	0	0.002	0.9982	0 ( 0-inf)
HLA-B*45:01	0.016	0.015	0.5785	1,24 (0,58-2,66)
HLA-B*46:01	0.002	0.001	0.8488	1,28 (0,10-16,32)
HLA-B*47:01	0.002	0.001	0.4853	2,43 (0,20-29,32)
HLA-B*48:01	0	0.001	0.9991	0 (0-inf)
HLA-B*49:01	0.04	0.04	0.9109	0,97 (0,60-1,59)
HLA-B*50:01	0.025	0.025	0.978	1,01 (0,55-1,84)
HLA-B*51:01	0.241	0.08	3.802e-24	3,89 (2,99-5,06)
HLA-B*51:08	0.004	0	0.9989	0 (0-inf)
HLA-B*52:01	0.007	0.015	0.1552	0,46 (0,16-1,34)
HLA-B*53:01	0.014	0.011	0.4924	1,33 (0,59-2,97)
HLA-B*55:01	0.007	0.014	0.1368	0,45 (0,16-1,29)
HLA-B*56:01	0.004	0.004	0.9182	0,92 (0,20-4,27)
HLA-B*57:01	0.047	0.027	0.00703	1,93 (1,20-3,10)
HLA-B*57:03	0.009	0.002	0.02997	3,99 (1,14-13,94)
HLA-B*58:01	0.005	0.014	0.09308	0,36 (0,11-1,19)
HLA-B*73:01	0	0.001	0.9991	0 (0-inf)
HLA-C*01:02	0.025	0.034	0.254	0,72 (0,40-1,27)
HLA-C*02:02	0.063	0.04	0.0283	1,56 (1,05-2,33)
HLA-C*03:02	0	0.003	0.998	3,16E-09 (0-inf)
HLA-C*03:03	0.036	0.035	0.904	0,97 (0,59-1,60)
HLA-C*03:04	0.014	0.029	0.0851	0,52 (0,25-1,09)
HLA-C*04:01	0.094	0.127	0.259	0,70 (0,51-0,96)
HLA-C*04:03	0	0.001	0.998	4,54E-09 (0-inf)
HLA-C*05:01	0.081	0.107	0.102	0,75 (0,53-1,06)
HLA-C*06:02	0.083	0.065	0.207	1,25 (0,88-1,77)
HLA-C*07:01	0.13	0.158	0.198	0,84 (0,64-1,10)
HLA-C*07:02	0.076	0.082	0.457	0,87 (0,61-1,25)
HLA-C*07:04	0.005	0.014	0.0924	0,36 (0,11-1,19)
HLA-C*08:01	0	0.001	0.998	3,18E-08 (0-inf)
HLA-C*08:02	0.068	0.06	0.518	1,13 (0,78-1,65)
HLA-C*12:02	0.007	0.014	0.186	0,49 (0,17-1,40)
HLA-C*12:03	0.04	0.07	0.0354	0,61 (0,39-0,97)
HLA-C*14:02	0.049	0.018	7.58e-05	2,70 (1,65-4,42)
HLA-C*15:02	0.097	0.031	4.18e-10	3,32 (2,28-4,84)
HLA-C*15:05	0.005	0.009	0.247	0,49 (0,14-1,65)
HLA-C*16:01	0.065	0.077	0.409	0,85 (0,59-1,24)
HLA-C*16:02	0.045	0.007	4.03e-09	6,41 (3,45-11,89)
HLA-C*16:04	0.009	0.001	0.252	13,95 (2,52-77,12)
HLA-C*17:01	0.007	0.016	0.153	0,47 (0,17-1,32)
HLA-C*18:01	0.001	0.001	0.408	2,80 (0,24-32,01)
HLA-DQA1*01:01	0.14	0.158	0.3803	0,89 (0,68-1,16)
HLA-DQA1*01:02	0.119	0.136	0.1578	0,81 (0,61-1,089
HLA-DQA1*01:03	0.079	0.083	0.6693	0,93 (0,66-1,31)
HLA-DQA1*02:01	0.187	0.166	0.2648	1,15 (0,90-1,46)
HLA-DQA1*03:01	0.166	0.138	0.09889	1,24 (0,96-1,60)
HLA-DQA1*04:01	0.045	0.025	0.0667	1,56 (0,97-2,52)
HLA-DQA1*05:01	0.259	0.293	0.2279	0,88 (0,71-1,09)
HLA-DQA1*06:01	0.005	0.003	0.6226	1,43 (0,34-5,96)
HLA-DQB1*02:01	0.106	0.134	0.1298	0,80 (0,59-1,07)
HLA-DQB1*02:02	0.162	0.144	0.3332	1,14 (0,88-1,47)
HLA-DQB1*03:01	0.2	0.2	0.548	1,08 (0,85-1,37)
HLA-DQB1*03:02	0.11	0.095	0.2302	1,21 (0,89-1,64)
HLA-DQB1*03:03	0.034	0.032	0.7641	1,08 (0,64-1,82)
HLA-DQB1*03:04	0.002	0.001	0.526	2,08 (0,22-19,84)
HLA-DQB1*04:02	0.049	0.03	0.09231	1,48 (0,94-2,33)
HLA-DQB1*05:01	0.122	0.132	0.5285	0,91 (0,69-1,219
HLA-DQB1*05:02	0.02	0.021	0.6315	0,85 (0,45-1,62)
HLA-DQB1*05:03	0.0234	0.029	0.6387	0,87 (0,47-1,58)
HLA-DQB1*05:04	0	0.001	0.9989	0 (0-inf)
HLA-DQB1*06:01	0.011	0.013	0.7744	0,88 (0,36-2,16)
HLA-DQB1*06:02	0.061	0.071	0.2605	0,80 (0,54-1,18)
HLA-DQB1*06:03	0.068	0.074	0.6101	0,91 (0,63-1,31)
HLA-DQB1*06:04	0.027	0.028	0.9954	1,00 (0,57-1,77)
HLA-DQB1*06:09	0.005	0.009	0.2893	0,54 (0,18-1,68)
HLA-DPA1*01:03	0.239	0.245	0.5842	0,94 (0,75-1,17)
HLA-DPA1*01:04	0.009	0.005	0.4334	1,52 (0,53-4,31)
HLA-DPA1*01:05	0.002	0.002	0.9574	0,94 (0,10-8,97)
HLA-DPA1*02:01	0.192	0.206	0.371	0,89 (0,70-1,14)
HLA-DPA1*02:02	0.034	0.03	0.681	1,11 (0,67-1,87)
HLA-DPA1*03:01	0.002	0.003	0.7318	0,69 (0,08-5,83)
HLA-DPB1*01:01	0.043	0.047	0.9169	1,03 (0,65-1,63)
HLA-DPB1*02:01	0.178	0.137	0.02018	1,35 (1,05-1,73)
HLA-DPB1*02:02	0.018	0.032	0.1571	0,61 (0,31-1,21)
HLA-DPB1*03:01	0.081	0.085	0.6237	0,92 (0,66-1,29)
HLA-DPB1*04:01	0.412	0.383	0.1583	1,15 (0,95-1,39)
HLA-DPB1*04:02	0.067	0.1	0.01867	0,65 (0,45-0,93)
HLA-DPB1*05:01	0.022	0.017	0.6719	1,16 (0,59-2,26)
HLA-DPB1*06:01	0.009	0.015	0.3178	0,61 (0,23-1,60)
HLA-DPB1*09:01	0	0.005	0.9976	0 (0-inf)
HLA-DPB1*10:01	0.02	0.024	0.3823	0,75 80,39-1,449
HLA-DPB1*11:01	0.044	0.042	0.9878	1,00 (0,64-1,58)
HLA-DPB1*13:01	0.043	0.025	0.0474	1,65 (1,01-2,71)
HLA-DPB1*14:01	0.007	0.031	0.002185	0,20 (0,07-0,56)
HLA-DPB1*15:01	0.007	0.009	0.7749	0,85 (0,29-2,52)
HLA-DPB1*16:01	0.005	0.004	0.6142	1,41 (0,37-5,30)
HLA-DPB1*17:01	0.036	0.035	0.9077	1,03 (0,62-1,70)
HLA-DPB1*19:01	0.044	0.034	0.8325	1,18 (0,25-5,58)
HLA-DPB1*23:01	0.002	0.002	0.7079	0,66 (0,07-5,82)
HLA-DPB1*26:01	0.002	0.001	0.1377	6,27 (0,56-70,79)
HLA-DRB1*01:01	0.038	0.064	0.03431	0,60 (0,38-0,96)
HLA-DRB1*01:02	0.04	0.04	0.8364	0,95 (0,59-1,53)
HLA-DRB1*01:03	0.02	0.012	0.2326	1,56 (0,75-3,22)
HLA-DRB1*03:01	0.1	0.13	0.07391	0,76 (0,56-1,03)
HLA-DRB1*03:02	0.004	0.002	0.5184	1,66 (0,35-7,8)
HLA-DRB1*03:04	0	0.001	0.9991	0 (0-inf)
HLA-DRB1*04:01	0.041	0.035	0.6017	1,14 (0,70-1,86)
HLA-DRB1*04:02	0.027	0.023	0.5425	1,20 (0,67-2,14)
HLA-DRB1*04:03	0.004	0.008	0.3445	0,49 (0,11-2,14)
HLA-DRB1*04:04	0.038	0.03	0.4045	1,24 (0,75-2,06)
HLA-DRB1*04:05	0.023	0.027	0.9533	0,98 (0,53-1,80)
HLA-DRB1*04:06	0	0.001	0.9991	0 (0-inf)
HLA-DRB1*04:07	0.016	0.005	0.01734	2,89 (1,21-6,92)
HLA-DRB1*04:08	0.005	0.004	0.5756	1,47 (0,39-5,57)
HLA-DRB1*04:09	0	0.001	0.9991	0 (0-inf)
HLA-DRB1*04:10	0	0.001	0.9991	0 (0-inf)
HLA-DRB1*04:11	0	0.001	0.9991	1 (0-inf)
HLA-DRB1*04:37	0	0.001	0.9991	2 (0-inf)
HLA-DRB1*07:01	0.187	0.165	0.2221	1,16 (0,91-1,48)
HLA-DRB1*08:01	0.032	0.022	0.1679	1,48 (0,85-2,58)
HLA-DRB1*08:02	0.005	0.003	0.8987	0,91 (0,23-3,61)
HLA-DRB1*08:03	0.004	0.003	0.88	1,13 (0,22-5,72)
HLA-DRB1*08:04	0.004	0.002	0.259	2,71 (0,48-15,35)
HLA-DRB1*08:06	0	0.001	0.9987	0 (0-inf)
HLA-DRB1*09:01	0.009	0.01	0.8986	0,94 (0,35-2,50)
HLA-DRB1*10:01	0.021	0.017	0.3843	1,35 (0,69-2,66)
HLA-DRB1*11:01	0.074	0.062	0.2283	1,25 (0,87-1,79)
HLA-DRB1*11:02	0.013	0.02	0.2722	0,63 (0,28-1,43)
HLA-DRB1*11:03	0.022	0.011	0.09586	1,83 (0,90-3,75)
HLA-DRB1*11:04	0.045	0.049	0.8763	1,04 (0,66-1,63)
HLA-DRB1*11:06	0	0.001	0.9991	0 (0-inf)
HLA-DRB1*11:08	0	0.001	0.9991	0 (0-inf)
HLA-DRB1*12:01	0.005	0.011	0.318	0,54 (0,16-1,81)
HLA-DRB1*12:02	0.002	0.001	0.5645	2,17 (0,16-30,42)
HLA-DRB1*13:01	0.068	0.069	0.8957	0,98 (0,68-1,41)
HLA-DRB1*13:02	0.032	0.038	0.5589	0,86 (0,52-1,43)
HLA-DRB1*13:03	0.005	0.018	0.05809	0,32 (0,10-1,04)
HLA-DRB1*13:04	0	0.001	0.9989	0 (0-inf)
HLA-DRB1*13:05	0	0	0.9994	0 (0-inf)
HLA-DRB1*14:01	0.022	0.024	0.9362	0,97 (0,51-1,85)
HLA-DRB1*14:04	0.004	0.003	0.4592	1,72 (0,41-7,22)
HLA-DRB1*15:01	0.067	0.077	0.2426	0,80 (0,55-1,16)
HLA-DRB1*15:02	0.011	0.013	0.6167	0,80 (0,33-1,93)
HLA-DRB1*15:03	0	0.001	0.9991	0 (0-inf)
HLA-DRB1*16:01	0.011	0.012	0.1882	0,56 (0,24-1,32)
HLA-DRB1*16:02	0	0.001	0.5221	1,92 (0,26-14,01)
