# Supplementary material for: Genetic Analysis with the Immunochip Platform in Behçet Disease. Identification of Residues Associated in the HLA Class I Region and New Susceptibility Loci
Source: PLoS One. 2016 Aug 22;11(8):e0161305. doi: 10.1371/journal.pone.0161305 (PMC4993481; doi:10.1371/journal.pone.0161305)
Supplement: S6 Table — (XLS) [file pone.0161305.s009.xls]

## Sheet: Table S06
S6 Table. Validation study of classical HLA-A and HLA-B alleles at the first group of -digits resolution in an independent replication cohort.
	DISCOVERY COHORT					REPLICATION COHORT					COMBINED
Allele	Allele Frecuency		P-value	OR (95% CI)		Allele Frecuency		P-value	OR (95% CI)		Allele Frecuency		P-value	OR
	BD	CTRL				BD	CTRL				BD	CTRL
	n=278	n=1517				n=129	n=377				n=407	n=1894
HLA-A*01	0.103	0.123	0.387	0.87 (0.65-1.19)		0.105	0.118	0.755	1.08 (0.67-1.75)		0.098	0.118	0.573	0.93
HLA-A*02	0.344	0.247	4.55e-05	1.52 (1.24-1.85)		0.345	0.249	0.00602	1.55 (1.13-2.11)		0.349	0.249	8.96e-07	1.52
HLA-A*03	0.063	0.114	0.00147	0.55 ( 0.38-0.80)		0.062	0.113	0.0335	0.54 (0.31-0.95)		0.063	0.113	0.000131	0.55
HLA-A*11	0.059	0.064	0.627	0.91 (0.61-1.35)		0.05	0.066	0.182	0.65 (0.35-1.22)		0.058	0.066	0.262	0.82
HLA-A*23	0.038	0.028	0.195	1.40 (0.84-2.34)		0.043	0.03	0.622	1.20 (0.59-2.43)		0.038	0.03	0.18	1.33
HLA-A*24	0.11	0.093	0.333	1.16 (0.85-1.58)		0.097	0.09	0.305	1.30 (0.79-2.15)		0.104	0.09	0.174	1.2
HLA-A*29	0.072	0.08	0.657	0.92 (0.65-1.32)		0.05	0.08	0.129	0.32 (0.04-2.55)		0.067	0.08	0.25	0.83
HLA-A*30	0.034	0.056	0.0417	0.60 (0.37-0.98)		0.035	0.055	0.297	0.67 (0.34-1.15)		0.037	0.055	0.0229	0.62
HLA-A*31	0.032	0.022	0.223	1.42 (0.81-2.47)		0.039	0.023	0.224	1.61 (0.75-3.49)		0.033	0.023	0.0888	1.48
HLA-A*32	0.034	0.039	0.394	0.80 (0.48-1.33)		0.031	0.039	0.515	0.76 (0.34-1.71)		0.033	0.039	0.0285	0.79
HLA-A*33	0.018	0.026	0.514	0.80 (0.41-1.57)		0.016	0.028	0.107	0.41 (0.14-1.21)		0.018	0.028	0.157	0.66
HLA-A*34	0.004	0.002	0.429	1.99 (0.36-10.89)		0	0.002	NA	NA		0.003	0.002	NA	NA
HLA-A*36	0.002	0	0.115	8.00 (0.47-136.3)		0	0.001	NA	NA		0.001	0.001	NA	NA
HLA-A*66	0.009	0.006	0.686	1.24 (0.44-3.50)		0.012	0.001	0.588	1.47 (0.36-5-97)		0.01	0.006	0.518	1.32
HLA-A*68	0.002	0.032	0.165	0.65 (0.36-1.19)		0.066	0.037	0.496	1.22 (0.68-2.19)		0.036	0.036	0.64	0.9
HLA-A*69	0.002	0.006	0.216	0.29 (0.04-2.07)		0	0.006	0.099	!.79E-01(0-inf)		0.001	0.006	0.216	0.29
HLA-A*74	0.002	0.001	0.483	2.30 (0.22-23.68)		0	0.001	NA	NA		0	0.001	NA	NA
HLA-A*80	0.002	0.002	0.782	1.36 (0.16-11.62)		0	0.002	0.099	!.80E-01(0-inf)		0.001	0.002	0.782	1.36
HLA-B*07	0.065	0.082	0.108	0.74 ( 0.51-1.07)		0.063	0.079	0.891	0.96 (0.53-1.74)		0.067	0.079	0.15	0.79
HLA-B*08	0.045	0.063	0.167	0.74 (0.48-1.14)		0.046	0.059	0.892	1.05 (0.52-2.11)		0.042	0.059	0.271	0.81
HLA-B*13	0.009	0.016	0.251	0.58 (0.23-1.46)		0.021	0.015	0.107	2.69 (0.81-8.97)		0.012	0.015	0.952	1.02
HLA-B*14	0.067	0.064	0.821	1.04 (0.72-1.52)		0.054	0.069	689	2.69 (0.81-8.97)		0.063	0.069	0.447	0.88
HLA-B*15	0.061	0.047	0.223	1.28 (0.86-1.90)		0.083	0.045	0.00629	0.56 (0.31-1.05)		0.063	0.045	0.0121	1.53
HLA-B*18	0.058	0.082	0.0977	0.72 (0.48-1.06)		0.05	0.082	0.0924	0.57 (0.30-1.10)		0.055	0.082	0.0222	0.67
HLA-B*27	0.025	0.027	0.626	0.86 (0.48-1.56)		0.042	0.028	0.229	1.62 (0.74-3.57)		0.032	0.027	0.743	1.08
HLA-B*35	0.058	0.099	0.00123	0.52 (0.35-0.78)		0.075	0.103	0.0625	0.61 (0.36-1.03)		0.065	0.103	0.000213	0.55
HLA-B*37	0.004	0.007	0.17	0.36 (0.08-1.56)		0.013	0.007	0.116	3.20 (0.63-16.05)		0.005	0.007	0.953	0.97
HLA-B*38	0.023	0.036	0.271	0.72 (0.39-1.30)		0.021	0.037	0.146	0.50 (0.20-1.27)		0.022	0.037	0.0872	0.65
HLA-B*39	0.013	0.016	0.314	0.66 (0.30-1.48)		0.004	0.016	0.192	0.26 (0.03-1.99)		0.01	0.016	0.157	0.58
HLA-B*40	0.023	0.033	0.255	0.70 (0.39-1.29)		0.021	0.033	0.287	0.59 (0.22-1.56)		0.022	0.033	0.113	0.67
HLA-B*41	0.005	0.017	0.0955	0.36 (0.11-1.20)		0.125	0.016	0.927	0.94 (0.26-3.48)		0.008	0.016	0.196	0.56
HLA-B*42	0.002	0.001	0.887	0.84 (0.08-8.60)		0	0.001	0.999	1.94E-09(0-inf)		0.001	0.001	0.886	0.84
HLA-B*44	0.124	0.16	0.0516	0.76 (0.57-1.02)		0.133	0.157	0.704	0.92 (0.61-1.40)		0.132	0.157	0.0669	0.8
HLA-B*45	0.016	0.015	0.579	1.24 (0.58-2.66)		0.008	0.017	0.175	0.36 (0.08-1.58)		0.014	0.017	0.898	0.96
HLA-B*46	0.002	0.001	0.849	1.28 (0.10-16.32)		0.004	0.001	0.099	5.12E9(0-inf)		0.001	0.001	0.849	1.28
HLA-B*47	0.002	0.001	0.485	2.43 (0.20-29.32)		0	0.001	0.099	1.94E-09(0-inf)		0.001	0.001	0.485	2.43
HLA-B*48	0	0.001	0.999	3.97E-09(0-inf)		0	0.001	0.099	1.93E-01(0-inf)		0	0.001	0.999	0
HLA-B*49	0.036	0.04	0.911	0.97 (0.60-1.59)		0.013	0.042	0.0209	0.25 (0.08- 0.81)		0.03	0.04	0.321	0.8
HLA-B*50	0.025	0.025	0.978	1.01(0.55-1.84)		0.0123	0.026	0.131	0.40 (0.12-1.32)		0.021	0.026	0.514	0.84
HLA-B*51	0.245	0.08	5.56e-25	3.99 (3.07-5.19)		0.217	0.079	1.63e-08	3.42 (2.23-5.24)		0.231	0.079	6.82e-32	3.82
HLA-B*52	0.007	0.015	0.155	0.46 (0.16-1.34)		0.008	0.015	0.39	0.52(0.11-2.34)		0.008	0.015	0.975	0.48
HLA-B*53	0.014	0.011	0.492	1.33 (0.59-2.97)		0.021	0.013	0.972	0.98 (0.37-2.62)		0.017	0.013	0.612	1.17
HLA-B*54	0	0	NA	NA		0	0	NA	NA		0	0	NA	NA
HLA-B*55	0.007	0.014	0.137	0.45 (1.59-1.29)		0.021	0.012	0.0705	3.19 (0.91-11.21)		0.01	0.012	0.989	1.01
HLA-B*56	0.004	0.004	0.918	0.92 (0.20-4.27)		0.004	0.004	0.968	1.05 (0.12-10.17)		0.005	0.004	0.95	0.96
HLA-B*57	0.058	0.028	0.00103	2.09 (1.35-3.25)		0.04	0.027	0.0999	1.94 (0.88-4.26)		0.051	0.027	0.000243	2.05
HLA-B*58	0.005	0.014	0.931	0.36 (0.11-1.19)		0	0.014	0.999	1.88E-09(0-inf)		0.005	0.015	0.0931	0.36
HLA-B*73	0	0.001	0.999	2.89E-09(0-inf)		0	0.001	NA	NA		0	0.001	NA	NA
HLA-B*78	0	0	NA	NA		0	0	NA	NA		0	0	NA	NA
HLA-B*81	0	0	NA	NA		0	0	NA	NA		0	0	NA	NA
