# Supplementary material for: Genetic Analysis with the Immunochip Platform in Behçet Disease. Identification of Residues Associated in the HLA Class I Region and New Susceptibility Loci
Source: PLoS One. 2016 Aug 22;11(8):e0161305. doi: 10.1371/journal.pone.0161305 (PMC4993481; doi:10.1371/journal.pone.0161305)
Supplement: S7 Table — (XLS) [file pone.0161305.s010.xls]

## Sheet: Table_S07
Table S7. Omnibus test of amino acid positions of the HLA molecules. Unconditioned and conditioned P-values on the top signals are shown.
HLA molecule	Aminoacid position	Center codon position (GRCh36)	Tested Alelles	P-value	P-value (conditioned by B 97)	P-value (conditioned by B 97 and A 66)
B	97	31432180	6	9.9e-17	NA	NA
B	80	31432476	3	1.43e-14	0.00276	0.00385
B	171	31431958	2	1.9e-10	0.00635	0.0141
B	95	31432186	3	3.51e-10	0.275	0.416
C	116	31347029	4	7.11e-10	0.0029	0.0057
B	152	31432015	2	7.21e-09	0.0011	0.00533
B	81	31432473	2	5.99e-08	0.0634	0.0582
B	24	31432644	3	7.87e-08	0.784	0.699
B	77	31432485	3	3.06e-07	0.0462	0.0412
C	113	31347038	2	4.98e-07	0.0655	0.102
B	194	31431315	2	5.08e-07	0.206	0.191
B	82	31432470	2	8.91e-07	0.125	0.114
B	83	31432467	2	8.91e-07	0.125	0.114
A	66	30018708	2	1.7e-06	1.67e-05	NA
B	67	31432515	5	2.19e-06	0.0921	0.0737
A	116	30019099	3	3.13e-06	0.000118	0.13
A	95	30019036	3	5.1e-06	0.000158	0.0486
A	114	30019093	4	7.82e-06	0.000286	0.186
B	163	31431982	3	8.44e-06	0.00147	0.00255
C	73	31347408	2	2.79e-05	0.00783	0.0121
A	62	30018696	5	3.4e-05	0.000203	0.486
A	74	30018732	2	3.49e-05	0.000911	0.818
A	127	30019132	2	4.51e-05	0.000712	0.0962
A	-15	30018338	2	5.35e-05	0.000928	0.127
A	97	30019042	3	7.89e-05	0.000812	0.188
A	276	30020259	2	9.61e-05	0.000294	0.119
A	321	30020836	2	9.61e-05	0.000294	0.119
A	107	30019072	2	0.00011	0.00373	0.771
B	45	31432581	4	0.000212	0.485	0.55
A	152	30019207	5	0.000227	0.00169	0.234
B	-16	31432889	2	0.000348	0.0101	0.0202
B	116	31432123	5	0.000351	0.0426	0.0728
B	103	31432162	2	0.000402	0.00207	0.0037
A	70	30018720	2	0.000465	0.00108	0.316
B	305	31430889	2	0.000487	0.0583	0.0571
B	177	31431940	2	0.000787	0.195	0.134
B	180	31431931	2	0.000787	0.195	0.134
C	21	31347564	2	0.000875	0.266	0.393
C	1	31347624	2	0.000903	0.0678	0.0944
A	161	30019234	2	0.0011	0.00692	0.116
A	142	30019177	2	0.00117	0.0242	0.523
A	145	30019186	2	0.00117	0.0242	0.523
B	131	31432078	2	0.00149	0.257	0.234
B	-10	31432871	2	0.00149	0.652	0.499
B	114	31432129	3	0.00251	0.923	0.811
B	-8	31432865	2	0.00255	0.645	0.551
B	11	31432683	2	0.00288	0.579	0.523
B	282	31430958	2	0.00303	0.211	0.247
B	325	31430282	2	0.00335	0.154	0.188
C	-17	31347805	2	0.00395	0.13	0.12
B	12	31432680	2	0.00396	0.486	0.391
A	207	30019950	2	0.00479	0.0195	0.132
A	193	30019908	2	0.00525	0.0218	0.143
A	194	30019911	2	0.00525	0.0218	0.143
C	114	31347035	2	0.00535	0.597	0.528
C	77	31347396	2	0.00545	0.0427	0.112
C	80	31347387	2	0.00545	0.0427	0.112
DPB1	178	33160960	2	0.00581	0.00976	0.00648
B	-11	31432874	2	0.00757	0.165	0.281
A	294	30020313	2	0.00783	0.0312	0.155
B	41	31432593	2	0.00817	0.599	0.543
C	275	31345841	3	0.00872	0.643	0.695
C	253	31346031	2	0.00894	0.325	0.254
C	267	31345989	2	0.00894	0.325	0.254
B	9	31432689	3	0.00928	0.999	0.923
A	184	30019881	2	0.00955	0.0343	0.246
B	74	31432494	2	0.01	0.00112	0.000705
A	253	30020088	2	0.0104	0.0344	0.198
C	90	31347357	2	0.0107	0.284	0.253
C	193	31346211	2	0.0115	0.00359	0.000718
B	-23	31432910	2	0.0116	0.39	0.325
B	-21	31432904	2	0.0116	0.39	0.325
A	17	30018561	2	0.0122	0.0549	0.286
B	156	31432003	4	0.0126	0.69	0.549
C	306	31345748	2	0.013	0.463	0.341
B	32	31432620	2	0.0135	0.58	0.725
B	178	31431937	2	0.0142	0.518	0.324
DQA1	175	32717988	3	0.0143	0.181	0.114
C	94	31347095	2	0.0148	0.866	0.937
DPB1	57	33156583	2	0.0161	0.00604	0.0135
C	147	31346936	2	0.0164	0.57	0.44
C	303	31345757	2	0.0166	0.398	0.459
B	94	31432189	2	0.0176	0.194	0.311
DRB1	37	32660037	5	0.0177	0.0929	0.116
C	211	31346157	2	0.0195	0.0639	0.106
DPB1	9	33156439	3	0.0197	0.0111	0.0207
C	326	31345141	2	0.02	0.288	0.24
C	339	31345102	2	0.02	0.288	0.24
DPB1	76	33156640	3	0.0201	0.0108	0.0272
C	14	31347585	2	0.0212	0.476	0.597
C	49	31347480	2	0.0212	0.476	0.597
DRB1	98	32657584	2	0.0221	0.128	0.0553
DRB1	104	32657566	2	0.0221	0.128	0.0553
C	95	31347092	3	0.0223	0.445	0.563
A	99	30019048	2	0.023	0.0201	0.149
C	285	31345811	3	0.0233	0.662	0.542
C	261	31346007	2	0.0235	0.384	0.324
C	273	31345971	2	0.0235	0.384	0.324
A	76	30018738	3	0.0239	0.0347	0.262
DQA1	69	32717257	3	0.0258	0.23	0.207
DPB1	65	33156607	2	0.0274	0.013	0.0273
B	62	31432530	2	0.0278	0.733	0.684
C	184	31346238	3	0.0284	0.713	0.604
C	97	31347086	2	0.0305	0.428	0.278
DQA1	215	32718464	2	0.0308	0.153	0.0734
B	143	31432042	2	0.033	0.2	0.207
B	147	31432030	2	0.033	0.2	0.207
DQB1	140	32737868	2	0.0335	0.5	0.714
DQB1	182	32737742	2	0.0335	0.5	0.714
C	305	31345751	2	0.0345	0.564	0.446
C	307	31345745	2	0.0345	0.564	0.446
DPB1	36	33156520	2	0.0351	0.0212	0.0342
DQB1	221	32737116	2	0.0384	0.0644	0.0625
C	295	31345781	2	0.0399	0.58	0.466
C	16	31347579	2	0.0417	0.104	0.186
DRB1	120	32657518	2	0.0424	0.0841	0.0799
DQB1	185	32737733	2	0.0425	0.367	0.376
DQA1	11	32717083	2	0.0432	0.135	0.093
C	194	31346208	2	0.0433	0.716	0.588
DQA1	50	32717200	3	0.0459	0.219	0.109
DQA1	53	32717209	3	0.0459	0.219	0.109
A	63	30018699	3	0.0465	0.049	0.0991
B	199	31431300	2	0.0481	0.898	0.906
DQB1	220	32737119	2	0.0487	0.0844	0.0802
C	-9	31347781	2	0.0501	0.742	0.619
DQB1	203	32737170	2	0.0519	0.151	0.138
B	63	31432527	2	0.057	0.338	0.384
C	219	31346133	2	0.0577	0.0364	0.0461
A	79	30018747	2	0.0601	0.0248	0.391
A	80	30018750	2	0.0601	0.0248	0.391
A	81	30018753	2	0.0601	0.0248	0.391
A	82	30018756	2	0.0601	0.0248	0.391
A	83	30018759	2	0.0601	0.0248	0.391
C	270	31345980	2	0.0618	0.304	0.273
C	66	31347429	2	0.0656	0.382	0.451
B	70	31432506	4	0.0656	0.0769	0.0492
DRB1	133	32657479	2	0.0659	0.0178	0.0213
DRB1	142	32657452	2	0.0659	0.0178	0.0213
C	156	31346909	5	0.0671	0.133	0.0674
DQA1	18	32717104	2	0.0672	0.182	0.147
DQA1	45	32717185	2	0.0672	0.182	0.147
DQA1	48	32717194	2	0.0672	0.182	0.147
DQA1	55	32717215	2	0.0672	0.182	0.147
DQA1	61	32717233	2	0.0672	0.182	0.147
DQA1	64	32717242	2	0.0672	0.182	0.147
DQA1	66	32717248	2	0.0672	0.182	0.147
DQA1	56	32717218	3	0.0681	0.231	0.174
DQA1	76	32717278	3	0.0681	0.231	0.174
B	46	31432578	2	0.0717	0.632	0.793
DQA1	80	32717290	2	0.0721	0.189	0.157
DQA1	218	32718473	2	0.0721	0.189	0.157
DRB1	11	32660115	5	0.074	0.0763	0.0684
A	77	30018741	3	0.075	0.194	0.0679
DRB1	-17	32665460	3	0.0764	0.0445	0.0403
DPB1	56	33156580	2	0.0776	0.0353	0.0474
DQB1	53	32740678	2	0.0807	0.212	0.175
A	73	30018729	2	0.0809	0.137	0.0602
C	284	31345814	2	0.0811	0.4	0.346
C	289	31345799	2	0.0811	0.4	0.346
C	291	31345793	2	0.0811	0.4	0.346
C	308	31345742	2	0.0811	0.4	0.346
C	309	31345739	2	0.0811	0.4	0.346
DQB1	84	32740585	2	0.0812	0.21	0.177
DQB1	85	32740582	2	0.0812	0.21	0.177
DQB1	89	32740570	2	0.0812	0.21	0.177
DQB1	90	32740567	2	0.0812	0.21	0.177
DQB1	70	32740627	3	0.0815	0.425	0.429
B	167	31431970	2	0.0821	0.755	0.796
DRB1	180	32657338	3	0.0826	0.42	0.399
DPB1	96	33160714	2	0.0833	0.0493	0.0674
DPB1	170	33160936	2	0.0833	0.0493	0.0674
B	30	31432626	2	0.0869	0.854	0.837
DQA1	129	32717850	2	0.0873	0.449	0.472
B	66	31432518	2	0.0875	0.375	0.38
B	65	31432521	2	0.0902	0.392	0.385
DQA1	187	32718380	2	0.0938	0.221	0.213
DQA1	47	32717191	4	0.0961	0.362	0.217
DRB1	26	32660070	3	0.0964	0.652	0.732
DRB1	33	32660049	2	0.0974	0.192	0.177
A	282	30020277	2	0.0979	0.0594	0.313
A	311	30020364	2	0.0979	0.0594	0.313
DRB1	77	32659917	2	0.0996	0.716	0.856
DRB1	181	32657335	3	0.101	0.617	0.426
DRB1	13	32660109	6	0.102	0.215	0.182
DQB1	56	32740669	2	0.102	0.397	0.55
C	103	31347068	2	0.103	0.106	0.126
C	173	31346858	2	0.103	0.106	0.126
DQA1	26	32717128	2	0.104	0.233	0.23
A	65	30018705	2	0.107	0.0579	0.932
B	113	31432132	2	0.108	0.378	0.526
B	158	31431997	2	0.11	0.444	0.442
DQA1	52	32717206	3	0.112	0.321	0.198
DPB1	55	33156577	3	0.113	0.0776	0.116
A	144	30019183	2	0.114	0.287	0.0505
C	-18	31347808	2	0.114	0.503	0.456
C	-5	31347769	2	0.114	0.503	0.456
C	143	31346948	2	0.114	0.503	0.456
C	170	31346867	2	0.114	0.503	0.456
C	248	31346046	2	0.122	0.00705	0.0155
DRB1	71	32659935	4	0.122	0.144	0.209
C	24	31347555	2	0.123	0.0993	0.0875
DRB1	70	32659938	3	0.124	0.244	0.325
DRB1	47	32660007	2	0.127	0.349	0.203
A	245	30020064	2	0.136	0.112	0.355
DPB1	11	33156445	2	0.136	0.0598	0.126
DRB1	96	32657590	4	0.14	0.193	0.187
C	177	31346846	2	0.141	0.907	0.743
DRB1	74	32659926	5	0.144	0.914	0.777
C	163	31346888	3	0.147	0.146	0.221
DQA1	34	32717152	2	0.15	0.23	0.111
A	283	30020280	2	0.154	0.0868	0.258
C	-15	31347799	2	0.157	0.125	0.269
DPB1	8	33156436	2	0.159	0.0966	0.193
DRB1	4	32665400	2	0.164	0.291	0.184
DQA1	207	32718440	2	0.165	0.447	0.437
A	105	30019066	2	0.166	0.107	0.355
A	163	30019240	2	0.173	0.105	0.562
DRB1	86	32659890	2	0.175	0.601	0.489
A	-11	30018350	2	0.18	0.292	0.0173
DQB1	125	32737913	3	0.181	0.375	0.291
DRB1	32	32660052	2	0.186	0.975	0.994
DQB1	87	32740576	3	0.199	0.331	0.224
DQB1	86	32740579	3	0.205	0.375	0.324
DQB1	224	32737107	2	0.207	0.182	0.218
DRB1	16	32660100	2	0.207	0.917	0.965
DQB1	-21	32742328	3	0.209	0.385	0.283
DQB1	-6	32742283	3	0.209	0.385	0.283
DQB1	-4	32742277	3	0.209	0.385	0.283
DRB1	67	32659947	3	0.213	0.69	0.862
DRB1	14	32660106	2	0.216	0.466	0.246
DRB1	25	32660073	2	0.216	0.466	0.246
B	145	31432036	2	0.218	0.00179	0.00488
DRB1	78	32659914	2	0.224	0.553	0.314
DQA1	75	32717275	2	0.225	0.582	0.473
C	304	31345754	2	0.229	0.512	0.437
B	109	31432144	2	0.231	0.535	0.359
DRB1	58	32659974	2	0.231	0.34	0.596
DPB1	84	33156664	2	0.232	0.162	0.244
C	6	31347609	2	0.235	0.00983	0.0223
B	99	31432174	2	0.235	0.421	0.434
DQA1	107	32717784	2	0.24	0.6	0.497
DQA1	156	32717931	2	0.24	0.6	0.497
DQA1	161	32717946	2	0.24	0.6	0.497
DQA1	163	32717952	2	0.24	0.6	0.497
DRB1	166	32657380	2	0.249	0.19	0.225
A	186	30019887	2	0.251	0.299	0.259
DRB1	-24	32665481	3	0.252	0.332	0.257
DPB1	85	33156667	2	0.268	0.204	0.387
DPB1	86	33156670	2	0.268	0.204	0.387
DPB1	87	33156673	2	0.268	0.204	0.387
DQA1	54	32717212	2	0.269	0.546	0.305
DQA1	-16	32713236	2	0.271	0.331	0.257
A	56	30018678	2	0.272	0.472	0.679
A	297	30020322	2	0.278	0.364	0.334
DRB1	140	32657458	2	0.281	0.152	0.261
A	-22	30018317	2	0.29	0.29	0.204
C	9	31347600	4	0.291	0.0584	0.0939
DQB1	71	32740624	4	0.293	0.625	0.536
DQB1	55	32740672	3	0.296	0.551	0.368
A	90	30018780	2	0.306	0.188	0.355
B	275	31430979	2	0.311	0.242	0.189
B	295	31430919	2	0.311	0.242	0.189
B	296	31430916	2	0.311	0.242	0.189
B	298	31430910	2	0.311	0.242	0.189
B	299	31430907	2	0.311	0.242	0.189
B	300	31430904	2	0.311	0.242	0.189
A	334	30021017	2	0.314	0.487	0.023
DQB1	135	32737883	2	0.325	0.254	0.127
A	299	30020328	2	0.325	0.492	0.0192
DQB1	77	32740606	2	0.329	0.764	0.414
DQB1	38	32740723	2	0.33	0.906	0.638
C	35	31347522	2	0.33	0.763	0.989
A	156	30019219	4	0.333	0.3	0.738
DQB1	-5	32742280	4	0.34	0.563	0.375
B	69	31432509	2	0.341	0.015	0.0093
DRB1	31	32660055	3	0.353	0.394	0.483
B	71	31432503	2	0.357	0.0171	0.0102
A	9	30018537	4	0.358	0.338	0.119
DQB1	116	32737940	2	0.36	0.587	0.706
C	138	31346963	2	0.361	0.719	0.954
DPB1	69	33156619	3	0.368	0.374	0.333
DRB1	9	32660121	2	0.369	0.163	0.297
DRB1	-1	32665412	3	0.369	0.0756	0.0671
A	298	30020325	2	0.37	0.493	0.0421
A	307	30020352	2	0.37	0.493	0.0421
B	239	31431180	2	0.378	0.27	0.229
B	253	31431138	2	0.378	0.27	0.229
B	267	31431096	2	0.378	0.27	0.229
B	268	31431093	2	0.378	0.27	0.229
B	270	31431087	2	0.378	0.27	0.229
A	288	30020295	2	0.381	0.453	0.297
DQB1	30	32740747	3	0.382	0.641	0.424
DRB1	40	32660028	2	0.396	0.273	0.364
DQB1	14	32740795	2	0.397	0.646	0.756
A	151	30019204	2	0.402	0.984	0.138
C	11	31347594	2	0.407	0.254	0.292
DRB1	30	32660058	5	0.408	0.44	0.449
DQA1	25	32717125	2	0.412	0.909	0.942
C	152	31346921	2	0.416	0.0709	0.0551
DPB1	35	33156517	3	0.42	0.406	0.391
DRB1	38	32660034	3	0.421	0.235	0.343
DRB1	149	32657431	2	0.439	0.65	0.529
B	245	31431162	2	0.442	0.533	0.589
A	246	30020067	2	0.473	0.732	0.0343
DPA1	111	33144977	2	0.504	0.504	0.6
DPA1	127	33144929	2	0.504	0.504	0.6
DPA1	160	33144830	2	0.504	0.504	0.6
DPA1	228	33144412	2	0.504	0.504	0.6
DPA1	83	33145401	2	0.504	0.507	0.632
A	166	30019249	2	0.505	0.462	0.993
A	167	30019252	2	0.505	0.462	0.993
DPA1	31	33145557	2	0.506	0.504	0.649
DPA1	50	33145500	2	0.506	0.504	0.649
C	99	31347080	4	0.511	0.0754	0.152
DQB1	167	32737787	2	0.526	0.525	0.382
A	150	30019201	2	0.531	0.36	0.758
A	158	30019225	2	0.531	0.36	0.758
DQB1	45	32740702	2	0.535	0.919	0.641
A	44	30018642	2	0.539	0.365	0.751
A	67	30018711	2	0.539	0.365	0.751
DRB1	112	32657542	2	0.559	0.657	0.551
DRB1	60	32659968	3	0.559	0.911	0.623
DQB1	13	32740798	2	0.567	0.527	0.369
DQB1	130	32737898	2	0.573	0.786	0.798
DRB1	10	32660118	3	0.593	0.478	0.592
A	-20	30018323	2	0.608	0.739	0.598
A	310	30020361	2	0.608	0.739	0.598
A	314	30020815	2	0.608	0.739	0.598
DQB1	3	32742259	2	0.611	0.0612	0.115
DQB1	126	32737910	2	0.611	0.573	0.72
DRB1	12	32660112	2	0.612	0.922	0.783
DPB1	215	33161618	2	0.618	0.673	0.511
A	149	30019198	2	0.62	0.707	0.609
DPA1	11	33145617	2	0.649	0.784	0.843
DQA1	41	32717173	2	0.667	0.269	0.174
DQB1	26	32740759	3	0.677	0.691	0.579
DRB1	28	32660064	2	0.68	0.541	0.355
DRB1	85	32659893	2	0.68	0.401	0.452
A	43	30018639	2	0.682	0.597	0.89
DRB1	231	32656010	3	0.691	0.399	0.426
DQB1	-27	32742346	3	0.698	0.584	0.567
DQB1	-9	32742292	3	0.698	0.584	0.567
A	-2	30018377	2	0.699	0.753	0.591
A	255	30020094	2	0.707	0.605	0.473
A	268	30020133	2	0.707	0.605	0.473
DQA1	130	32717853	2	0.712	0.285	0.193
DQB1	57	32740666	4	0.725	0.339	0.151
DQA1	40	32717170	2	0.739	0.922	0.717
DQA1	51	32717203	2	0.739	0.922	0.717
DQB1	197	32737188	2	0.744	0.06	0.117
A	109	30019078	2	0.746	0.83	0.649
DQB1	37	32740726	3	0.747	0.128	0.151
DQB1	74	32740615	3	0.748	0.636	0.409
DQB1	75	32740612	2	0.75	0.508	0.283
DRB1	57	32659977	4	0.753	0.893	0.682
DQB1	66	32740639	2	0.76	0.557	0.332
DQB1	67	32740636	2	0.76	0.557	0.332
DQB1	28	32740753	2	0.762	0.451	0.23
DQB1	46	32740699	2	0.78	0.441	0.221
DQB1	47	32740696	2	0.78	0.441	0.221
DQB1	52	32740681	2	0.78	0.441	0.221
DPB1	205	33161588	3	0.832	0.842	0.778
DRB1	233	32656004	3	0.844	0.665	0.624
A	171	30019264	2	0.849	0.726	0.487
DRB1	189	32656611	2	0.861	0.388	0.331
DRB1	-25	32665484	3	0.88	0.491	0.466
DRB1	73	32659929	2	0.883	0.726	0.403
C	91	31347104	2	0.904	0.407	0.477
DPB1	194	33161555	3	0.919	0.907	0.809
DPB1	33	33156511	2	0.919	0.877	0.805
DRB1	-16	32665457	3	0.94	0.544	0.515
DQB1	-10	32742295	3	0.945	0.426	0.239
B	307	31430883	2	0.949	0.674	0.74
DPA1	96	33145022	2	0.957	0.985	0.794
DPA1	190	33144526	2	0.957	0.985	0.794
DQB1	-17	32742316	3	0.958	0.12	0.185
DQB1	-18	32742319	3	0.961	0.607	0.526
DQB1	9	32740810	3	0.974	0.18	0.273
A	12	30018546	2	0.993	0.95	0.637
B	162	31431985	2	1	1	1
B	166	31431973	2	1	1	1
B	211	31431264	2	1	1	1
DPA1	18	33145596	2	1	1	1
DPB1	91	33156685	2	1	1	1
