# Supplementary material for: Genetic Analysis with the Immunochip Platform in Behçet Disease. Identification of Residues Associated in the HLA Class I Region and New Susceptibility Loci
Source: PLoS One. 2016 Aug 22;11(8):e0161305. doi: 10.1371/journal.pone.0161305 (PMC4993481; doi:10.1371/journal.pone.0161305)
Supplement: S8 Table — (XLS) [file pone.0161305.s011.xls]

## Sheet: Table_S08
S8 Table. Additive and non-additive effect sizes in the susceptibility to Behçet’s disease of common HLA-A and HLA-B allele groups.
				Non-additive model
		Additive model		Dominance component	Likelihood ratio test	Heterozygote effect	Homozygote effect
	Allele	P-value	OR	D	P-value	OR	OR
HLA-A	01	0.387	0,87 (0,65-1,19)	-1.997	0.05	0,77 (0,47-1,25)	1,47 (0,91-2,36)
	02	4.55e-05	1,52 (1,24-1,85)	0.423	0.672	1,68 (0,98-2,91)	1,50 (1,09-2,07)
	03	0.00147	0,55 ( 0,38-0,80)	-3.61	0.00035	0,21 (0,11-0,44)	1,01 (0,60-1,70)
	24	0.333	1,16 (0,85-1,58)	0.046	0.963	0,94 (0,58-1,54)	0,90 (0,45-1,78)
HLA-B	07	0.108	0,74 ( 0,51-1,07)	0.3	0.756	0,66 (0,40-1,09)	0,55 (0,19-1,56)
	08	0.167	0,74 (0,48-1,14)	-1.49	0.165	0,58 (0,33-1,01)	1,19 (0,53-2,67)
	18	0.0977	0,72 (0,48-1,06)	0.03	0.251	0,69 (0,40-1,19)	5,95E-5 (0-inf)
	35	0.00123	0,52 (0,35-0,78)	0.01	0.992	0,56 (0,30-1,04)	0,54 (0,19-1,53)
	44	0.0516	0,76 (0,57-1,02)	1.64	0.068	0,88 (0,57-1,34)	0,45 (0,22-0,92)
	51	5.56e-25	3,99 (3,07-5,19)	2.2	0.025	4,92 (3,2-5,55)	2,73 (1,60-4,66)
