# Supplementary material for: Genetic Analysis with the Immunochip Platform in Behçet Disease. Identification of Residues Associated in the HLA Class I Region and New Susceptibility Loci
Source: PLoS One. 2016 Aug 22;11(8):e0161305. doi: 10.1371/journal.pone.0161305 (PMC4993481; doi:10.1371/journal.pone.0161305)
Supplement: S9 Table — (XLS) [file pone.0161305.s012.xls]

## Sheet: Table_S09
S9 Table. Analysis of interaction effects among HLA-A common allele goups.
HLA-A	01	02	03
24	0.43	1.43	0.6
	(P=0,15)	(P=0,34)	(P=0,52)
03	0.17	0.45
	(P=0,09)	(P=0,10)
02	1.14
	(P=0,68)
