# Supplementary material for: Genetic Analysis with the Immunochip Platform in Behçet Disease. Identification of Residues Associated in the HLA Class I Region and New Susceptibility Loci
Source: PLoS One. 2016 Aug 22;11(8):e0161305. doi: 10.1371/journal.pone.0161305 (PMC4993481; doi:10.1371/journal.pone.0161305)
Supplement: S10 Table — (XLS) [file pone.0161305.s013.xls]

## Sheet: Table_S10
S10 Table. Analysis of combined effects among HLA-A and HLA-B common allele groups.
	HLA-B*07	HLA-B*08	HLA-B*18	HLA-B*35	HLA-B*44	HLA-B*51
HLA-A*01	0.55	1.82	1.41	0.39	0.68	1.68
	(P=0,461)	(P=0,158)	(P=0,649)	(P=0,254)	(P=0,456)	(P=0,278)
HLA-A*02	1.69	1.43	0.3	2.67	0.6	1.18
	(P=0,379)	(P=0,49)	(P=0,04)	(P=0,129)	(P=0,212)	(P=0,689)
HLA-A*03	2.42	1.01	2.27	2.83e-08	4.69	3.51e-09
	(P=0,172)	(P=0,994)	(P=0,496)	(P=0,996)	(P=0,049)	(P=0,996)
HLA-A*24	0.53	1.28e-09	2.67	1.24	1.75	1.17
	(P=0,555)	(P=0,996)	(P=0,194)	(P=0,766)	(P=0,285)	(P=0,767)
