# Supplementary material for: Genetic Analysis with the Immunochip Platform in Behçet Disease. Identification of Residues Associated in the HLA Class I Region and New Susceptibility Loci
Source: PLoS One. 2016 Aug 22;11(8):e0161305. doi: 10.1371/journal.pone.0161305 (PMC4993481; doi:10.1371/journal.pone.0161305)
Supplement: S11 Table — (XLS) [file pone.0161305.s014.xls]

## Sheet: Table S11
S11 Table. Suggestive non-HLA signals (P<1,00E-4) with Behçet’s disease in the analysis of the discovery cohort, Variants selected for replication are highlited in bold.
Locus	Chr	Variant	Allele	Freq (BD)	Freq (CTRL)	P-value	OR (95% CI)
IL23R	1	rs10889664	A	0.512	0.344	3.81e-12	2,00 (1,65-2,42)
JRKL/CNTN5	11	rs2848479	A	0.529	0.404	5e-08	1,65 (1,38-1,98)
IL12A	3	rs1874886	A	0.492	0.367	6.67e-08	1,67 (1,39-2,02)
PVT1	8	rs7826937	G	0.315	0.436	2.45e-07	0,60 (0,49-0,73)
PRKCG	10	rs11258609	A	0.383	0.273	5.15e-07	1,65 (1,35-2,00)
IL18R1	2	rs102372536	G	0.372	0.491	6.32e-07	0,62 (0,51-0,74)
STAT4	2	rs11694530	A	0.52	0.399	7.44e-07	1,63 (1,35-1,96)
CA11	19	rs12973839	C	0.386	0.5	1.52e-06	0,63 (0,52-0,76)
IL18R1	2	rs3732124	A	0.375	0.49	2.83e-06	0,63 (0,52-0,76)
C14orf145	14	rs2590486	A	0.378	0.487	3.52e-06	0,64 (0,53-0,78)
ATP2C2	16	rs10514605	A	0.086	0.04	4.1e-06	2,25 (1,59-3,18)
ASCC2	22	rs249398	G	0.39	0.498	4.23e-06	0,64 (0,53-0,78)
NUDFA4	7	rs4582447	C	0.54	0.429	4.54e-06	1,57 (1,29-1,89)
SLC2A13	12	rs2708494	A	0.523	0.415	5.83e-06	1,55 (1,29-1,87)
PSMA6	14	rs7152376	G	0.323	0.432	6.02e-06	0,63 (0,51-0,76)
RHPN2	19	rs11879773	A	0.537	0.432	7.34e-06	1,53 (1,27-1,85)
FUT2	19	rs602662	G	0.383	0.489	8.42e-06	0,65 (0,53-0,79)
PARK7 | ERRFI1	1	rs11585541	A	0.513	0.411	9.13e-06	1,51 (1,26-1,82)
IGSF3 | CD2	1	rs6677355	C	0.333	0.439	9.21e-06	0,64 (0,52-0,77)
EDG5	19	rs2288937	G	0.267	0.187	1.1e-05	1,59 (1,29-1,95)
LRP8	1	rs3737984	A	0.284	0.384	1.13e-05	0,64 (0,52-0,78)
RASIP1	19	rs2287921	A	0.381	0.485	1.17e-05	0,65 (0,54-0,79)
UBASH3A	21	rs117346108	C	0.033	0.092	1.31e-05	0,34 (0,21-0,55)
UBASH3A	21	rs7278547	G	0.349	0.453	1.54e-05	0,65 (0,53-0,79)
LOC644638 | PLCL2	3	rs1375631	A	0.538	0.44	1.65e-05	1,49 (1,24-1,79)
SNAI1	20	rs6067322	G	0.29	0.389	1.75e-05	0,64 (0,53-0,79)
NCK2	2	rs4851843	G	0.452	0.355	2.04e-05	1,50 (1,24-1,81)
VKORC1	16	rs8050894	C	0.326	0.425	2.06e-05	0,65 (0,54-0,80)
CTNNA3 | LOC340888	10	rs3125309	A	0.441	0.345	2.39e-05	1,50 (1,25-1,80)
ARNT2	15	rs8036233	T	0.349	0.453	2.49e-05	0,65 (0,53-0,79)
NRXN3 | LOC100131627	14	rs17109461	G	0.072	0.032	2.56e-05	2,35 (1,61-3,43)
TNFRSF9 | PARK7	1	rs72633102	A	0.092	0.047	2.65e-05	2,04 (1,46-2,85)
TNFRSF9	1	rs2472862	A	0.366	0.468	2.69e-05	0,66 (0,54-0,80)
LOC729159 | LOC643358	16	rs12598916	C	0.215	0.306	2.81e-05	0,62 (0,50-0,78)
PGM2L1	11	rs10898982	A	0.377	0.478	3.03e-05	0,66 (0,55-0,80)
FLJ42986 | MAP4K4	2	rs7589943	C	0.045	0.016	3.47e-05	2,85 (1,72-4,73)
SEL1L2	20	rs6042449	A	0.51	0.407	3.6e-05	1,50 (1,24-1,81)
BCAR1 | CFDP1	16	rs73605154	A	0.331	0.24	3.68e-05	1,57 (1,28-1,92)
NEDD1	12	rs4762363	A	0.158	0.237	3.79e-05	0,61 (0,48-0,77)
rs2407782	12	rs2407782	G	0.309	0.404	3.84e-05	0,66 (0,54-0,80)
NRXN3 | LOC100131627	14	rs17109500	G	0.076	0.035	3.85e-05	2,26 (1,56-3,27)
NEDD1	12	rs4762361	A	0.158	0.237	3.92e-05	0,61 (0,48-0,77)
NEDD1	12	rs11108831	G	0.158	0.237	3.92e-05	0,61 (0,48-0,77)
PARK7	1	rs41278962	G	0.095	0.051	4.07e-05	1,97 (1,42-2,73)
TRAM1L1 | NDST3	4	rs1350617	A	0.58	0.482	4.29e-05	1,49 (1,23-1,80)
PRNT | RASSF2	20	rs968433	C	0.455	0.361	4.34e-05	1,48 (1,22-1,78)
PARK7	1	rs72634212	G	0.094	0.05	4.69e-05	1,98 (1,43-2,75)
NEDD1 | LOC732096	12	rs11108828	A	0.162	0.239	4.9e-05	0,61 (0,48-0,78)
SNAI1	20	rs1467483	A	0.292	0.384	5.12e-05	0,66 (0,54-0,81)
CDK2	12	rs2069407	A	0.03	0.082	5.22e-05	0,34 (0,20-0,57)
NEDD1 | LOC732096	12	rs11108824	A	0.159	0.237	5.53e-05	0,61 (0,48-0,78)
BLID | UBASH3B	11	rs7944144	G	0.36	0.455	5.76e-05	0,67 (0,56-0,82)
BTBD8 | C1orf146	1	rs569593	A	0.204	0.29	6.13e-05	0,63 (0,50-0,79)
CACNA1C	12	rs994901	A	0.415	0.51	6.18e-05	0,68 (0,56-0,82)
SDC4	20	rs1981431	A	0.418	0.511	6.2e-05	0,69 (0,57-0,83)
XCR1 | CCR1	3	rs1491959	A	0.301	0.4	6.74e-05	0,65 (0,53-0,79)
ERAP2	5	rs17087165	G	0.363	0.458	7.57e-05	0,67 (0,55-0,82)
KIR2DL4	19	rs604999	A	0.215	0.144	7.75e-05	1,63 (1,30-2,04)
CDH18 | LOC728411	5	rs10473458	C	0.399	0.491	7.96e-05	0,69 (0,57-0,83)
LOC284417 | SUV420H2	19	rs7253685	G	0.291	0.383	8.01e-05	0,66 (0,54-0,81)
PLEK | LOC554251	2	rs34852232	C	0.373	0.466	8.39e-05	0,68 (0,56-0,82)
C14orf145	14	rs8017943	A	0.314	0.403	8.41e-05	0,68 (0,55-0,83)
CRB1	1	rs10157465	C	0.044	0.1	8.41e-05	0,41 (0,27-0,64)
HERC4	10	rs597889	A	0.389	0.302	8.98e-05	1,47 (1,22-1,77)
UTS2 | TNFRSF9	1	rs585672	G	0.434	0.341	9.12e-05	1,48 (1,23-1,80)
HMGCR	5	rs17238484	A	0.157	0.235	9.64e-05	0,61 (0,47-0,78)
C14orf145	14	rs327435	A	0.504	0.413	9.78e-05	1,44 (1,20-1,74)
GPR35 | AQP12B	2	rs6437364	A	0.514	0.424	9.83e-05	1,43 (1,19-1,73)
GALC	14	rs10144207	A	0.47	0.381	9.99e-05	1,44 (1,19-1,74)
